# Supplementary material for: Polymorphisms in Brucella Carbonic Anhydrase II Mediate CO2 Dependence and Fitness in vivo
Source: Front Microbiol. 2019 Dec 10;10:2751. doi: 10.3389/fmicb.2019.02751 (PMC6915039; doi:10.3389/fmicb.2019.02751)
Supplement: Supplementary file 2 [file Table_1.XLSX]

## Sheet: Pangenome
Bru_i0201	>gnl|CDD|30927	COG0582	XerC	Integrase	DNA replication, recombination, and repair	Length = 309
Bru_i0202	No hits found	~	~	~	~	~
Bru_i0203	>gnl|CDD|33120	COG3311	AlpA	Predicted transcriptional regulator	Transcription	Length = 70
Bru_i0204	No hits found	~	~	~	~	~
Bru_i0205	No hits found	~	~	~	~	~
Bru_i0206	>gnl|CDD|30707	COG0358	DnaG	DNA primase (bacterial type)	DNA replication, recombination, and repair	Length = 568
Bru_i0207	No hits found	~	~	~	~	~
Bru_i0208	No hits found	~	~	~	~	~
Bru_i0209	No hits found	~	~	~	~	~
Bru_i0210	No hits found	~	~	~	~	~
Bru_i0211	No hits found	~	~	~	~	~
Bru_i0212	No hits found	~	~	~	~	~
Bru_i0213	>gnl|CDD|31891	COG1705	FlgJ	Muramidase (flagellum-specific)	Cell motility and secretion / Intracellular trafficking and secretion	Length = 201
Bru_i0214	No hits found	~	~	~	~	~
Bru_i0215	No hits found	~	~	~	~	~
Bru_i0216	No hits found	~	~	~	~	~
Bru_i0217	No hits found	~	~	~	~	~
Bru_i0218	No hits found	~	~	~	~	~
Bru_i0219	No hits found	~	~	~	~	~
Bru_i0220	No hits found	~	~	~	~	~
Bru_i0221	No hits found	~	~	~	~	~
Bru_i0222	No hits found	~	~	~	~	~
Bru_i0223	No hits found	~	~	~	~	~
Bru_i0224	>gnl|CDD|32684	COG2856	COG2856	Predicted Zn peptidase	Amino acid transport and metabolism	Length = 213
Bru_i0225	No hits found	~	~	~	~	~
Bru_i0226	No hits found	~	~	~	~	~
Bru_i0227	No hits found	~	~	~	~	~
Bru_i0228	No hits found	~	~	~	~	~
Bru_i0229	No hits found	~	~	~	~	~
Bru_i0230	No hits found	~	~	~	~	~
Bru_i0231	No hits found	~	~	~	~	~
Bru_i0232	No hits found	~	~	~	~	~
Bru_i0233	No hits found	~	~	~	~	~
Bru_i0234	>gnl|CDD|34927	COG5352	COG5352	Uncharacterized protein conserved in bacteria	Function unknown	Length = 169
Bru_i0235	No hits found	~	~	~	~	~
Bru_i0501	No hits found	~	~	~	~	~
Bru_i0502	No hits found	~	~	~	~	~
Bru_i0504	No hits found	~	~	~	~	~
Bru_i0505	No hits found	~	~	~	~	~
Bru_i0506	No hits found	~	~	~	~	~
Bru_i0507	>gnl|CDD|33435	COG3637	COG3637	Opacity protein and related surface antigens	Cell envelope biogenesis, outer membrane	Length = 199
Bru_i0508	>gnl|CDD|33228	COG3422	COG3422	Uncharacterized conserved protein	Function unknown	Length = 59
Bru_i0509	No hits found	~	~	~	~	~
Bru_i0510	>gnl|CDD|33317	COG3514	COG3514	Uncharacterized protein conserved in bacteria	Function unknown	Length = 93
Bru_i0511	>gnl|CDD|32753	COG2929	COG2929	Uncharacterized protein conserved in bacteria	Function unknown	Length = 93
Bru_i0512	>gnl|CDD|30691	COG0343	Tgt	Queuine/archaeosine tRNA-ribosyltransferase	Translation, ribosomal structure and biogenesis	Length = 372
Bru_i0513	>gnl|CDD|33102	COG3293	COG3293	Transposase and inactivated derivatives	DNA replication, recombination, and repair	Length = 124
Bru_i0514	>gnl|CDD|33102	COG3293	COG3293	Transposase and inactivated derivatives	DNA replication, recombination, and repair	Length = 124
Bru_i0515	No hits found	~	~	~	~	~
Bru_i0516	No hits found	~	~	~	~	~
Bru_i0517	>gnl|CDD|30787	COG0438	RfaG	Glycosyltransferase	Cell envelope biogenesis, outer membrane	Length = 381
Bru_i0518	>gnl|CDD|30787	COG0438	RfaG	Glycosyltransferase	Cell envelope biogenesis, outer membrane	Length = 381
Bru_i0519	No hits found	~	~	~	~	~
Bru_i0520	No hits found	~	~	~	~	~
Bru_i0521	>gnl|CDD|33711	COG3926	zliS	Putative secretion activating protein	General function prediction only	Length = 252
Bru_i0522	No hits found	~	~	~	~	~
Bru_i0801	>gnl|CDD|34580	COG4974	XerD	Site-specific recombinase XerD	DNA replication, recombination, and repair	Length = 300
Bru_i0802	>gnl|CDD|33120	COG3311	AlpA	Predicted transcriptional regulator	Transcription	Length = 70
Bru_i0803	>gnl|CDD|35093	COG5534	COG5534	Plasmid replication initiator protein	DNA replication, recombination, and repair	Length = 383
Bru_i0804	No hits found	~	~	~	~	~
Bru_i0805	>gnl|CDD|33637	COG3846	TrbL	Type IV secretory pathway TrbL components	Intracellular trafficking and secretion	Length = 452
Bru_i0806	No hits found	~	~	~	~	~
Bru_i0807	>gnl|CDD|34899	COG5314	COG5314	Conjugal transfer/entry exclusion protein	Intracellular trafficking and secretion	Length = 252
Bru_i0808	No hits found	~	~	~	~	~
Bru_i0809	No hits found	~	~	~	~	~
Bru_i0810	No hits found	~	~	~	~	~
Bru_i0811	No hits found	~	~	~	~	~
Bru_i0812	No hits found	~	~	~	~	~
Bru_i0813	No hits found	~	~	~	~	~
Bru_i0814	No hits found	~	~	~	~	~
Bru_i0815	No hits found	~	~	~	~	~
Bru_i0816	No hits found	~	~	~	~	~
Bru_i0817	>gnl|CDD|34884	COG5293	COG5293	Uncharacterized protein conserved in bacteria	Function unknown	Length = 591
Bru_i0818	No hits found	~	~	~	~	~
Bru_i0819	>gnl|CDD|32891	COG3077	RelB	DNA-damage-inducible protein J	DNA replication, recombination, and repair	Length = 88
BRU1_0001	>gnl|CDD|30938	COG0593	DnaA	ATPase involved in DNA replication initiation	DNA replication, recombination, and repair	Length = 408
BRU1_0002	>gnl|CDD|30937	COG0592	DnaN	DNA polymerase sliding clamp subunit (PCNA homolog)	DNA replication, recombination, and repair	Length = 364
BRU1_0003	>gnl|CDD|31388	COG1195	RecF	Recombinational DNA repair ATPase (RecF pathway)	DNA replication, recombination, and repair	Length = 363
BRU1_0004	>gnl|CDD|30824	COG0476	ThiF	Dinucleotide-utilizing enzymes involved in molybdopterin and thiamine biosynthesis family 2	Coenzyme metabolism	Length = 254
BRU1_0005	>gnl|CDD|30460	COG0111	SerA	Phosphoglycerate dehydrogenase and related dehydrogenases	Amino acid transport and metabolism	Length = 324
BRU1_0006	>gnl|CDD|33913	COG4172	COG4172	ABC-type uncharacterized transport system duplicated ATPase component	General function prediction only	Length = 534
BRU1_0007	>gnl|CDD|33962	COG4239	COG4239	ABC-type uncharacterized transport system permease component	General function prediction only	Length = 341
BRU1_0008	>gnl|CDD|33914	COG4174	COG4174	ABC-type uncharacterized transport system permease component	General function prediction only	Length = 364
BRU1_0009	>gnl|CDD|33908	COG4166	OppA	ABC-type oligopeptide transport system periplasmic component	Amino acid transport and metabolism	Length = 562
BRU1_0010	>gnl|CDD|33908	COG4166	OppA	ABC-type oligopeptide transport system periplasmic component	Amino acid transport and metabolism	Length = 562
BRU1_0011	No hits found	~	~	~	~	~
BRU1_0012	No hits found	~	~	~	~	~
BRU1_0013	No hits found	~	~	~	~	~
BRU1_0014	>gnl|CDD|31027	COG0683	LivK	ABC-type branched-chain amino acid transport systems periplasmic component	Amino acid transport and metabolism	Length = 366
BRU1_0015	No hits found	~	~	~	~	~
BRU1_0016	>gnl|CDD|31227	COG1024	CaiD	Enoyl-CoA hydratase/carnithine racemase	Lipid metabolism	Length = 257
BRU1_0017	>gnl|CDD|30468	COG0119	LeuA	Isopropylmalate/homocitrate/citramalate synthases	Amino acid transport and metabolism	Length = 409
BRU1_0018	>gnl|CDD|34383	COG4770	COG4770	Acetyl/propionyl-CoA carboxylase alpha subunit	Lipid metabolism	Length = 645
BRU1_0019	>gnl|CDD|34408	COG4799	COG4799	Acetyl-CoA carboxylase carboxyltransferase component (subunits alpha and beta)	Lipid metabolism	Length = 526
BRU1_0020	>gnl|CDD|32143	COG1960	CaiA	Acyl-CoA dehydrogenases	Lipid metabolism	Length = 393
BRU1_0021	>gnl|CDD|30714	COG0365	Acs	Acyl-coenzyme A synthetases/AMP-(fatty) acid ligases	Lipid metabolism	Length = 528
BRU1_0022	No hits found	~	~	~	~	~
BRU1_0023	>gnl|CDD|32020	COG1835	COG1835	Predicted acyltransferases	Lipid metabolism	Length = 386
BRU1_0024	No hits found	~	~	~	~	~
BRU1_0025	>gnl|CDD|34179	COG4530	COG4530	Uncharacterized protein conserved in bacteria	Function unknown	Length = 129
BRU1_0026	>gnl|CDD|30477	COG0128	AroA	5-enolpyruvylshikimate-3-phosphate synthase	Amino acid transport and metabolism	Length = 428
BRU1_0027	>gnl|CDD|30631	COG0283	Cmk	Cytidylate kinase	Nucleotide transport and metabolism	Length = 222
BRU1_0028	>gnl|CDD|30885	COG0539	RpsA	Ribosomal protein S1	Translation, ribosomal structure and biogenesis	Length = 541
BRU1_0029	No hits found	~	~	~	~	~
BRU1_0030	>gnl|CDD|30928	COG0583	LysR	Transcriptional regulator	Transcription	Length = 297
BRU1_0031	No hits found	~	~	~	~	~
BRU1_0032	>gnl|CDD|32773	COG2951	MltB	Membrane-bound lytic murein transglycosylase B	Cell envelope biogenesis, outer membrane	Length = 343
BRU1_0033	>gnl|CDD|30702	COG0353	RecR	Recombinational DNA repair protein (RecF pathway)	DNA replication, recombination, and repair	Length = 198
BRU1_0034	>gnl|CDD|31062	COG0718	COG0718	Uncharacterized protein conserved in bacteria	Function unknown	Length = 105
BRU1_0035	>gnl|CDD|32641	COG2812	DnaX	DNA polymerase III gamma/tau subunits	DNA replication, recombination, and repair	Length = 515
BRU1_0037	>gnl|CDD|30883	COG0537	Hit	Diadenosine tetraphosphate (Ap4A) hydrolase and other HIT family hydrolases	Nucleotide transport and metabolism / Carbohydrate transport and metabolism / General function prediction only	Length = 138
BRU1_0038	>gnl|CDD|32645	COG2816	NPY1	NTP pyrophosphohydrolases containing a Zn-finger probably nucleic-acid-binding	DNA replication, recombination, and repair	Length = 279
BRU1_0039	>gnl|CDD|30426	COG0077	PheA	Prephenate dehydratase	Amino acid transport and metabolism	Length = 279
BRU1_0040	>gnl|CDD|31405	COG1212	KdsB	CMP-2-keto-3-deoxyoctulosonic acid synthetase	Cell envelope biogenesis, outer membrane	Length = 247
BRU1_0041	>gnl|CDD|33277	COG3474	COG3474	Cytochrome c2	Energy production and conversion	Length = 135
BRU1_0042	>gnl|CDD|30651	COG0303	MoeA	Molybdopterin biosynthesis enzyme	Coenzyme metabolism	Length = 404
BRU1_0043	No hits found	~	~	~	~	~
BRU1_0044	>gnl|CDD|31809	COG1622	CyoA	Heme/copper-type cytochrome/quinol oxidases subunit 2	Energy production and conversion	Length = 247
BRU1_0045	>gnl|CDD|31185	COG0843	CyoB	Heme/copper-type cytochrome/quinol oxidases subunit 1	Energy production and conversion	Length = 566
BRU1_0046	>gnl|CDD|32030	COG1845	CyoC	Heme/copper-type cytochrome/quinol oxidase subunit 3	Energy production and conversion	Length = 209
BRU1_0047	>gnl|CDD|32939	COG3125	CyoD	Heme/copper-type cytochrome/quinol oxidase subunit 4	Energy production and conversion	Length = 111
BRU1_0048	No hits found	~	~	~	~	~
BRU1_0049	>gnl|CDD|34596	COG4991	COG4991	Uncharacterized protein with a bacterial SH3 domain homologue	Function unknown	Length = 155
BRU1_0050	>gnl|CDD|31073	COG0729	COG0729	Outer membrane protein	Cell envelope biogenesis, outer membrane	Length = 594
BRU1_0051	>gnl|CDD|32735	COG2911	COG2911	Uncharacterized protein conserved in bacteria	Function unknown	Length = 1278
BRU1_0052	>gnl|CDD|31566	COG1376	ErfK	Uncharacterized protein conserved in bacteria	Function unknown	Length = 232
BRU1_0053	No hits found	~	~	~	~	~
BRU1_0054	No hits found	~	~	~	~	~
BRU1_0055	No hits found	~	~	~	~	~
BRU1_0056	>gnl|CDD|34194	COG4549	COG4549	Uncharacterized protein conserved in bacteria	Function unknown	Length = 178
BRU1_0057	No hits found	~	~	~	~	~
BRU1_0058	>gnl|CDD|30694	COG0346	GloA	Lactoylglutathione lyase and related lyases	Amino acid transport and metabolism	Length = 138
BRU1_0059	>gnl|CDD|30835	COG0489	Mrp	ATPases involved in chromosome partitioning	Cell division and chromosome partitioning	Length = 265
BRU1_0060	>gnl|CDD|30382	COG0033	Pgm	Phosphoglucomutase	Carbohydrate transport and metabolism	Length = 524
BRU1_0061	>gnl|CDD|30928	COG0583	LysR	Transcriptional regulator	Transcription	Length = 297
BRU1_0062	>gnl|CDD|31271	COG1073	COG1073	Hydrolases of the alpha/beta superfamily	General function prediction only	Length = 299
BRU1_0063	>gnl|CDD|31270	COG1072	CoaA	Panthothenate kinase	Coenzyme metabolism	Length = 283
BRU1_0064	>gnl|CDD|30528	COG0179	MhpD	2-keto-4-pentenoate hydratase/2-oxohepta-3-ene-17-dioic acid hydratase (catechol pathway)	Secondary metabolites biosynthesis, transport, and catabolism	Length = 266
BRU1_0065	No hits found	~	~	~	~	~
BRU1_0066	No hits found	~	~	~	~	~
BRU1_0067	No hits found	~	~	~	~	~
BRU1_0068	>gnl|CDD|31084	COG0741	MltE	Soluble lytic murein transglycosylase and related regulatory proteins (some contain LysM/invasin domains)	Cell envelope biogenesis, outer membrane	Length = 296
BRU1_0069	>gnl|CDD|31463	COG1272	COG1272	Predicted membrane protein hemolysin III homolog	General function prediction only	Length = 226
BRU1_0070	>gnl|CDD|30932	COG0587	DnaE	DNA polymerase III alpha subunit	DNA replication, recombination, and repair	Length = 1139
BRU1_0071	>gnl|CDD|30738	COG0389	DinP	Nucleotidyltransferase/DNA polymerase involved in DNA repair	DNA replication, recombination, and repair	Length = 354
BRU1_0072	>gnl|CDD|34190	COG4544	COG4544	Uncharacterized conserved protein	Function unknown	Length = 260
BRU1_0073	>gnl|CDD|34886	COG5295	Hia	Autotransporter adhesin	Intracellular trafficking and secretion / Extracellular structures	Length = 715
BRU1_0074	No hits found	~	~	~	~	~
BRU1_0075	>gnl|CDD|30486	COG0137	ArgG	Argininosuccinate synthase	Amino acid transport and metabolism	Length = 403
BRU1_0076	>gnl|CDD|31471	COG1280	RhtB	Putative threonine efflux protein	Amino acid transport and metabolism	Length = 208
BRU1_0077	No hits found	~	~	~	~	~
BRU1_0078	>gnl|CDD|31162	COG0820	COG0820	Predicted Fe-S-cluster redox enzyme	General function prediction only	Length = 349
BRU1_0079	No hits found	~	~	~	~	~
BRU1_0080	No hits found	~	~	~	~	~
BRU1_0081	No hits found	~	~	~	~	~
BRU1_0082	>gnl|CDD|33148	COG3339	COG3339	Uncharacterized conserved protein	Function unknown	Length = 116
BRU1_0083	>gnl|CDD|32337	COG2154	COG2154	Pterin-4a-carbinolamine dehydratase	Coenzyme metabolism	Length = 101
BRU1_0084	>gnl|CDD|30743	COG0394	Wzb	Protein-tyrosine-phosphatase	Signal transduction mechanisms	Length = 139
BRU1_0085	>gnl|CDD|31703	COG1514	LigT	2'-5' RNA ligase	Translation, ribosomal structure and biogenesis	Length = 180
BRU1_0086	>gnl|CDD|32625	COG2755	TesA	Lysophospholipase L1 and related esterases	Amino acid transport and metabolism	Length = 216
BRU1_0087	>gnl|CDD|33919	COG4181	COG4181	Predicted ABC-type transport system involved in lysophospholipase L1 biosynthesis ATPase component	Secondary metabolites biosynthesis, transport, and catabolism	Length = 228
BRU1_0088	>gnl|CDD|32941	COG3127	COG3127	Predicted ABC-type transport system involved in lysophospholipase L1 biosynthesis permease component	Secondary metabolites biosynthesis, transport, and catabolism	Length = 829
BRU1_0089	>gnl|CDD|31014	COG0670	COG0670	Integral membrane protein interacts with FtsH	General function prediction only	Length = 233
BRU1_0090	No hits found	~	~	~	~	~
BRU1_0091	No hits found	~	~	~	~	~
BRU1_0092	>gnl|CDD|34988	COG5429	COG5429	Uncharacterized secreted protein	Function unknown	Length = 261
BRU1_0093	No hits found	~	~	~	~	~
BRU1_0094	>gnl|CDD|31249	COG1048	AcnA	Aconitase A	Energy production and conversion	Length = 861
BRU1_0095	>gnl|CDD|33889	COG4133	CcmA	ABC-type transport system involved in cytochrome c biogenesis ATPase component	Posttranslational modification, protein turnover, chaperones	Length = 209
BRU1_0096	>gnl|CDD|32532	COG2386	CcmB	ABC-type transport system involved in cytochrome c biogenesis permease component	Posttranslational modification, protein turnover, chaperones	Length = 221
BRU1_0097	>gnl|CDD|31098	COG0755	CcmC	ABC-type transport system involved in cytochrome c biogenesis permease component	Posttranslational modification, protein turnover, chaperones	Length = 281
BRU1_0098	No hits found	~	~	~	~	~
BRU1_0099	>gnl|CDD|30872	COG0526	TrxA	Thiol-disulfide isomerase and thioredoxins	Posttranslational modification, protein turnover, chaperones / Energy production and conversion	Length = 127
BRU1_0100	>gnl|CDD|30478	COG0129	IlvD	Dihydroxyacid dehydratase/phosphogluconate dehydratase	Amino acid transport and metabolism / Carbohydrate transport and metabolism	Length = 575
BRU1_0101	No hits found	~	~	~	~	~
BRU1_0102	>gnl|CDD|32386	COG2204	AtoC	Response regulator containing CheY-like receiver AAA-type ATPase and DNA-binding domains	Signal transduction mechanisms	Length = 464
BRU1_0103	>gnl|CDD|31711	COG1522	Lrp	Transcriptional regulators	Transcription	Length = 154
BRU1_0104	No hits found	~	~	~	~	~
BRU1_0105	>gnl|CDD|31623	COG1434	COG1434	Uncharacterized conserved protein	Function unknown	Length = 223
BRU1_0106	>gnl|CDD|31801	COG1613	Sbp	ABC-type sulfate transport system periplasmic component	Inorganic ion transport and metabolism	Length = 348
BRU1_0107	>gnl|CDD|30901	COG0555	CysU	ABC-type sulfate transport system permease component	Posttranslational modification, protein turnover, chaperones	Length = 274
BRU1_0108	>gnl|CDD|33937	COG4208	CysW	ABC-type sulfate transport system permease component	Inorganic ion transport and metabolism	Length = 287
BRU1_0109	>gnl|CDD|31315	COG1118	CysA	ABC-type sulfate/molybdate transport systems ATPase component	Inorganic ion transport and metabolism	Length = 345
BRU1_0110	>gnl|CDD|33262	COG3459	COG3459	Cellobiose phosphorylase	Carbohydrate transport and metabolism	Length = 1056
BRU1_0111	>gnl|CDD|31677	COG1488	PncB	Nicotinic acid phosphoribosyltransferase	Coenzyme metabolism	Length = 405
BRU1_0112	>gnl|CDD|30733	COG0384	COG0384	Predicted epimerase PhzC/PhzF homolog	General function prediction only	Length = 291
BRU1_0113	>gnl|CDD|32408	COG2226	UbiE	Methylase involved in ubiquinone/menaquinone biosynthesis	Coenzyme metabolism	Length = 238
BRU1_0114	>gnl|CDD|30870	COG0524	RbsK	Sugar kinases ribokinase family	Carbohydrate transport and metabolism	Length = 311
BRU1_0115	>gnl|CDD|31231	COG1028	FabG	Dehydrogenases with different specificities (related to short-chain alcohol dehydrogenases)	Secondary metabolites biosynthesis, transport, and catabolism / General function prediction only	Length = 251
BRU1_0116	>gnl|CDD|31087	COG0744	MrcB	Membrane carboxypeptidase (penicillin-binding protein)	Cell envelope biogenesis, outer membrane	Length = 661
BRU1_0117	>gnl|CDD|33435	COG3637	COG3637	Opacity protein and related surface antigens	Cell envelope biogenesis, outer membrane	Length = 199
BRU1_0118	>gnl|CDD|33435	COG3637	COG3637	Opacity protein and related surface antigens	Cell envelope biogenesis, outer membrane	Length = 199
BRU1_0119	>gnl|CDD|30697	COG0349	Rnd	Ribonuclease D	Translation, ribosomal structure and biogenesis	Length = 361
BRU1_0120	>gnl|CDD|30969	COG0624	ArgE	Acetylornithine deacetylase/Succinyl-diaminopimelate desuccinylase and related deacylases	Amino acid transport and metabolism	Length = 409
BRU1_0121	No hits found	~	~	~	~	~
BRU1_0122	>gnl|CDD|31092	COG0749	PolA	DNA polymerase I - 3'-5' exonuclease and polymerase domains	DNA replication, recombination, and repair	Length = 593
BRU1_0123	>gnl|CDD|30859	COG0513	SrmB	Superfamily II DNA and RNA helicases	DNA replication, recombination, and repair / Transcription / Translation, ribosomal structure and biogenesis	Length = 513
BRU1_0124	>gnl|CDD|30536	COG0187	GyrB	Type IIA topoisomerase (DNA gyrase/topo II topoisomerase IV) B subunit	DNA replication, recombination, and repair	Length = 635
BRU1_0125	No hits found	~	~	~	~	~
BRU1_0126	>gnl|CDD|30972	COG0627	COG0627	Predicted esterase	General function prediction only	Length = 316
BRU1_0127	>gnl|CDD|34013	COG4291	COG4291	Predicted membrane protein	Function unknown	Length = 228
BRU1_0128	>gnl|CDD|32336	COG2153	ElaA	Predicted acyltransferase	General function prediction only	Length = 155
BRU1_0129	>gnl|CDD|31262	COG1062	AdhC	Zn-dependent alcohol dehydrogenases class III	Energy production and conversion	Length = 366
BRU1_0130	>gnl|CDD|32120	COG1937	COG1937	Uncharacterized protein conserved in bacteria	Function unknown	Length = 89
BRU1_0131	>gnl|CDD|31829	COG1643	HrpA	HrpA-like helicases	DNA replication, recombination, and repair	Length = 845
BRU1_0132	>gnl|CDD|30987	COG0642	BaeS	Signal transduction histidine kinase	Signal transduction mechanisms	Length = 336
BRU1_0133	>gnl|CDD|33102	COG3293	COG3293	Transposase and inactivated derivatives	DNA replication, recombination, and repair	Length = 124
BRU1_0134	>gnl|CDD|33102	COG3293	COG3293	Transposase and inactivated derivatives	DNA replication, recombination, and repair	Length = 124
BRU1_0135	No hits found	~	~	~	~	~
BRU1_0136	>gnl|CDD|34205	COG4567	COG4567	Response regulator consisting of a CheY-like receiver domain and a Fis-type HTH domain	Signal transduction mechanisms / Transcription	Length = 182
BRU1_0137	>gnl|CDD|34903	COG5321	COG5321	Uncharacterized protein conserved in bacteria	Function unknown	Length = 164
BRU1_0138	>gnl|CDD|31566	COG1376	ErfK	Uncharacterized protein conserved in bacteria	Function unknown	Length = 232
BRU1_0139	>gnl|CDD|31038	COG0694	COG0694	Thioredoxin-like proteins and domains	Posttranslational modification, protein turnover, chaperones	Length = 93
BRU1_0140	>gnl|CDD|30934	COG0589	UspA	Universal stress protein UspA and related nucleotide-binding proteins	Signal transduction mechanisms	Length = 154
BRU1_0141	>gnl|CDD|30529	COG0180	TrpS	Tryptophanyl-tRNA synthetase	Translation, ribosomal structure and biogenesis	Length = 314
BRU1_0142	>gnl|CDD|31072	COG0728	MviN	Uncharacterized membrane protein putative virulence factor	General function prediction only	Length = 518
BRU1_0143	>gnl|CDD|32672	COG2844	GlnD	UTP:GlnB (protein PII) uridylyltransferase	Posttranslational modification, protein turnover, chaperones	Length = 867
BRU1_0144	>gnl|CDD|30629	COG0281	SfcA	Malic enzyme	Energy production and conversion	Length = 432
BRU1_0145	>gnl|CDD|30598	COG0249	MutS	Mismatch repair ATPase (MutS family)	DNA replication, recombination, and repair	Length = 843
BRU1_0146	>gnl|CDD|32989	COG3176	COG3176	Putative hemolysin	General function prediction only	Length = 292
BRU1_0147	No hits found	~	~	~	~	~
BRU1_0148	>gnl|CDD|30912	COG0566	SpoU	rRNA methylases	Translation, ribosomal structure and biogenesis	Length = 260
BRU1_0149	>gnl|CDD|31289	COG1092	COG1092	Predicted SAM-dependent methyltransferases	General function prediction only	Length = 393
BRU1_0150	No hits found	~	~	~	~	~
BRU1_0151	>gnl|CDD|31119	COG0776	HimA	Bacterial nucleoid DNA-binding protein	DNA replication, recombination, and repair	Length = 94
BRU1_0152	>gnl|CDD|30961	COG0616	SppA	Periplasmic serine proteases (ClpP class)	Posttranslational modification, protein turnover, chaperones / Intracellular trafficking and secretion	Length = 317
BRU1_0153	>gnl|CDD|34939	COG5375	COG5375	Uncharacterized protein conserved in bacteria	Function unknown	Length = 216
BRU1_0154	>gnl|CDD|32117	COG1934	COG1934	Uncharacterized protein conserved in bacteria	Function unknown	Length = 173
BRU1_0155	>gnl|CDD|31332	COG1137	YhbG	ABC-type (unclassified) transport system ATPase component	General function prediction only	Length = 243
BRU1_0156	>gnl|CDD|31697	COG1508	RpoN	DNA-directed RNA polymerase specialized sigma subunit sigma54 homolog	Transcription	Length = 444
BRU1_0157	No hits found	~	~	~	~	~
BRU1_0158	>gnl|CDD|31733	COG1544	COG1544	Ribosome-associated protein Y (PSrp-1)	Translation, ribosomal structure and biogenesis	Length = 110
BRU1_0159	>gnl|CDD|31948	COG1762	PtsN	Phosphotransferase system mannitol/fructose-specific IIA domain (Ntr-type)	Carbohydrate transport and metabolism / Signal transduction mechanisms	Length = 152
BRU1_0160	>gnl|CDD|35127	COG5568	COG5568	Uncharacterized small protein	Function unknown	Length = 85
BRU1_0161	>gnl|CDD|30420	COG0071	IbpA	Molecular chaperone (small heat shock protein)	Posttranslational modification, protein turnover, chaperones	Length = 146
BRU1_0162	No hits found	~	~	~	~	~
BRU1_0163	>gnl|CDD|35047	COG5488	COG5488	Integral membrane protein	Function unknown	Length = 164
BRU1_0164	>gnl|CDD|30526	COG0177	Nth	Predicted EndoIII-related endonuclease	DNA replication, recombination, and repair	Length = 211
BRU1_0165	>gnl|CDD|32800	COG2981	CysZ	Uncharacterized protein involved in cysteine biosynthesis	Amino acid transport and metabolism	Length = 250
BRU1_0166	No hits found	~	~	~	~	~
BRU1_0167	>gnl|CDD|30870	COG0524	RbsK	Sugar kinases ribokinase family	Carbohydrate transport and metabolism	Length = 311
BRU1_0168	>gnl|CDD|32687	COG2860	COG2860	Predicted membrane protein	Function unknown	Length = 209
BRU1_0169	>gnl|CDD|30921	COG0576	GrpE	Molecular chaperone GrpE (heat shock protein)	Posttranslational modification, protein turnover, chaperones	Length = 193
BRU1_0170	>gnl|CDD|31610	COG1420	HrcA	Transcriptional regulator of heat shock gene	Transcription	Length = 346
BRU1_0171	>gnl|CDD|31033	COG0689	Rph	RNase PH	Translation, ribosomal structure and biogenesis	Length = 230
BRU1_0172	>gnl|CDD|32584	COG2514	COG2514	Predicted ring-cleavage extradiol dioxygenase	General function prediction only	Length = 265
BRU1_0173	>gnl|CDD|30476	COG0127	COG0127	Xanthosine triphosphate pyrophosphatase	Nucleotide transport and metabolism	Length = 194
BRU1_0174	>gnl|CDD|30980	COG0635	HemN	Coproporphyrinogen III oxidase and related Fe-S oxidoreductases	Coenzyme metabolism	Length = 416
BRU1_0175	>gnl|CDD|30661	COG0313	COG0313	Predicted methyltransferases	General function prediction only	Length = 275
BRU1_0176	>gnl|CDD|31135	COG0792	COG0792	Predicted endonuclease distantly related to archaeal Holliday junction resolvase	DNA replication, recombination, and repair	Length = 114
BRU1_0177	>gnl|CDD|30357	COG0007	CysG	Uroporphyrinogen-III methylase	Coenzyme metabolism	Length = 244
BRU1_0178	No hits found	~	~	~	~	~
BRU1_0179	>gnl|CDD|30504	COG0155	CysI	Sulfite reductase beta subunit (hemoprotein)	Inorganic ion transport and metabolism	Length = 510
BRU1_0180	>gnl|CDD|30524	COG0175	CysH	3'-phosphoadenosine 5'-phosphosulfate sulfotransferase (PAPS reductase)/FAD synthetase and related enzymes	Amino acid transport and metabolism / Coenzyme metabolism	Length = 261
BRU1_0181	>gnl|CDD|33544	COG3749	COG3749	Uncharacterized protein conserved in bacteria	Function unknown	Length = 167
BRU1_0182	No hits found	~	~	~	~	~
BRU1_0183	>gnl|CDD|30699	COG0350	Ada	Methylated DNA-protein cysteine methyltransferase	DNA replication, recombination, and repair	Length = 168
BRU1_0184	No hits found	~	~	~	~	~
BRU1_0185	No hits found	~	~	~	~	~
BRU1_0186	>gnl|CDD|31600	COG1410	MetH	Methionine synthase I cobalamin-binding domain	Amino acid transport and metabolism	Length = 842
BRU1_0187	No hits found	~	~	~	~	~
BRU1_0188	>gnl|CDD|32632	COG2771	CsgD	DNA-binding HTH domain-containing proteins	Transcription	Length = 65
BRU1_0189	>gnl|CDD|30510	COG0161	BioA	Adenosylmethionine-8-amino-7-oxononanoate aminotransferase	Coenzyme metabolism	Length = 449
BRU1_0190	No hits found	~	~	~	~	~
BRU1_0191	>gnl|CDD|30524	COG0175	CysH	3'-phosphoadenosine 5'-phosphosulfate sulfotransferase (PAPS reductase)/FAD synthetase and related enzymes	Amino acid transport and metabolism / Coenzyme metabolism	Length = 261
BRU1_0192	>gnl|CDD|32720	COG2895	CysN	GTPases - Sulfate adenylate transferase subunit 1	Inorganic ion transport and metabolism	Length = 431
BRU1_0193	>gnl|CDD|31411	COG1218	CysQ	3'-Phosphoadenosine 5'-phosphosulfate (PAPS) 3'-phosphatase	Inorganic ion transport and metabolism	Length = 276
BRU1_0194	>gnl|CDD|31008	COG0664	Crp	cAMP-binding proteins - catabolite gene activator and regulatory subunit of cAMP-dependent protein kinases	Signal transduction mechanisms	Length = 214
BRU1_0195	>gnl|CDD|32379	COG2197	CitB	Response regulator containing a CheY-like receiver domain and an HTH DNA-binding domain	Signal transduction mechanisms / Transcription	Length = 211
BRU1_0196	No hits found	~	~	~	~	~
BRU1_0197	>gnl|CDD|31540	COG1349	GlpR	Transcriptional regulators of sugar metabolism	Transcription / Carbohydrate transport and metabolism	Length = 253
BRU1_0198	>gnl|CDD|30923	COG0578	GlpA	Glycerol-3-phosphate dehydrogenase	Energy production and conversion	Length = 532
BRU1_0199	>gnl|CDD|33094	COG3284	AcoR	Transcriptional activator of acetoin/glycerol metabolism	Secondary metabolites biosynthesis, transport, and catabolism / Transcription	Length = 606
BRU1_0200	>gnl|CDD|31216	COG1012	PutA	NAD-dependent aldehyde dehydrogenases	Energy production and conversion	Length = 472
BRU1_0201	>gnl|CDD|31264	COG1064	AdhP	Zn-dependent alcohol dehydrogenases	General function prediction only	Length = 339
BRU1_0202	>gnl|CDD|33366	COG3564	COG3564	Uncharacterized protein conserved in bacteria	Function unknown	Length = 116
BRU1_0203	>gnl|CDD|31797	COG1609	PurR	Transcriptional regulators	Transcription	Length = 333
BRU1_0204	>gnl|CDD|31327	COG1132	MdlB	ABC-type multidrug transport system ATPase and permease components	Defense mechanisms	Length = 567
BRU1_0205	No hits found	~	~	~	~	~
BRU1_0206	No hits found	~	~	~	~	~
BRU1_0207	No hits found	~	~	~	~	~
BRU1_0208	>gnl|CDD|31216	COG1012	PutA	NAD-dependent aldehyde dehydrogenases	Energy production and conversion	Length = 472
BRU1_0209	>gnl|CDD|30945	COG0600	TauC	ABC-type nitrate/sulfonate/bicarbonate transport system permease component	Inorganic ion transport and metabolism	Length = 258
BRU1_0210	>gnl|CDD|31161	COG0819	TenA	Putative transcription activator	Transcription	Length = 218
BRU1_0211	>gnl|CDD|31059	COG0715	TauA	ABC-type nitrate/sulfonate/bicarbonate transport systems periplasmic components	Inorganic ion transport and metabolism	Length = 335
BRU1_0212	>gnl|CDD|30701	COG0352	ThiE	Thiamine monophosphate synthase	Coenzyme metabolism	Length = 211
BRU1_0213	>gnl|CDD|32205	COG2022	ThiG	Uncharacterized enzyme of thiazole biosynthesis	Nucleotide transport and metabolism	Length = 262
BRU1_0214	>gnl|CDD|88624	COG2104	ThiS	Sulfur transfer protein involved in thiamine biosynthesis	Coenzyme metabolism	Length = 68
BRU1_0215	>gnl|CDD|31009	COG0665	DadA	Glycine/D-amino acid oxidases (deaminating)	Amino acid transport and metabolism	Length = 387
BRU1_0216	>gnl|CDD|30700	COG0351	ThiD	Hydroxymethylpyrimidine/phosphomethylpyrimidine kinase	Coenzyme metabolism	Length = 263
BRU1_0218	>gnl|CDD|34606	COG5001	COG5001	Predicted signal transduction protein containing a membrane domain an EAL and a GGDEF domain	Signal transduction mechanisms	Length = 663
BRU1_0219	>gnl|CDD|32399	COG2217	ZntA	Cation transport ATPase	Inorganic ion transport and metabolism	Length = 713
BRU1_0220	>gnl|CDD|31132	COG0789	SoxR	Predicted transcriptional regulators	Transcription	Length = 124
BRU1_0221	>gnl|CDD|31367	COG1174	OpuBB	ABC-type proline/glycine betaine transport systems permease component	Amino acid transport and metabolism	Length = 221
BRU1_0222	>gnl|CDD|31322	COG1125	OpuBA	ABC-type proline/glycine betaine transport systems ATPase components	Amino acid transport and metabolism	Length = 309
BRU1_0223	>gnl|CDD|31367	COG1174	OpuBB	ABC-type proline/glycine betaine transport systems permease component	Amino acid transport and metabolism	Length = 221
BRU1_0224	>gnl|CDD|31918	COG1732	OpuBC	Periplasmic glycine betaine/choline-binding (lipo)protein of an ABC-type transport system (osmoprotectant binding protein)	Cell envelope biogenesis, outer membrane	Length = 300
BRU1_0225	>gnl|CDD|35073	COG5514	COG5514	Uncharacterized conserved protein	Function unknown	Length = 203
BRU1_0226	>gnl|CDD|30682	COG0334	GdhA	Glutamate dehydrogenase/leucine dehydrogenase	Amino acid transport and metabolism	Length = 411
BRU1_0227	No hits found	~	~	~	~	~
BRU1_0228	>gnl|CDD|31009	COG0665	DadA	Glycine/D-amino acid oxidases (deaminating)	Amino acid transport and metabolism	Length = 387
BRU1_0229	>gnl|CDD|34033	COG4311	SoxD	Sarcosine oxidase delta subunit	Amino acid transport and metabolism	Length = 97
BRU1_0230	>gnl|CDD|30753	COG0404	GcvT	Glycine cleavage system T protein (aminomethyltransferase)	Amino acid transport and metabolism	Length = 379
BRU1_0231	>gnl|CDD|34221	COG4583	COG4583	Sarcosine oxidase gamma subunit	Amino acid transport and metabolism	Length = 189
BRU1_0232	>gnl|CDD|33417	COG3618	COG3618	Predicted metal-dependent hydrolase of the TIM-barrel fold	General function prediction only	Length = 279
BRU1_0233	>gnl|CDD|31604	COG1414	IclR	Transcriptional regulator	Transcription	Length = 246
BRU1_0234	>gnl|CDD|31839	COG1653	UgpB	ABC-type sugar transport system periplasmic component	Carbohydrate transport and metabolism	Length = 433
BRU1_0235	>gnl|CDD|31368	COG1175	UgpA	ABC-type sugar transport systems permease components	Carbohydrate transport and metabolism	Length = 295
BRU1_0236	>gnl|CDD|30744	COG0395	UgpE	ABC-type sugar transport system permease component	Carbohydrate transport and metabolism	Length = 281
BRU1_0237	>gnl|CDD|33631	COG3839	MalK	ABC-type sugar transport systems ATPase components	Carbohydrate transport and metabolism	Length = 338
BRU1_0238	>gnl|CDD|34556	COG4948	COG4948	L-alanine-DL-glutamate epimerase and related enzymes of enolase superfamily	Cell envelope biogenesis, outer membrane / General function prediction only	Length = 372
BRU1_0239	>gnl|CDD|33065	COG3254	COG3254	Uncharacterized conserved protein	Function unknown	Length = 105
BRU1_0240	>gnl|CDD|31017	COG0673	MviM	Predicted dehydrogenases and related proteins	General function prediction only	Length = 342
BRU1_0241	No hits found	~	~	~	~	~
BRU1_0242	>gnl|CDD|31231	COG1028	FabG	Dehydrogenases with different specificities (related to short-chain alcohol dehydrogenases)	Secondary metabolites biosynthesis, transport, and catabolism / General function prediction only	Length = 251
BRU1_0243	>gnl|CDD|30528	COG0179	MhpD	2-keto-4-pentenoate hydratase/2-oxohepta-3-ene-17-dioic acid hydratase (catechol pathway)	Secondary metabolites biosynthesis, transport, and catabolism	Length = 266
BRU1_0244	>gnl|CDD|34556	COG4948	COG4948	L-alanine-DL-glutamate epimerase and related enzymes of enolase superfamily	Cell envelope biogenesis, outer membrane / General function prediction only	Length = 372
BRU1_0245	No hits found	~	~	~	~	~
BRU1_0246	No hits found	~	~	~	~	~
BRU1_0247	No hits found	~	~	~	~	~
BRU1_0248	>gnl|CDD|32840	COG3024	COG3024	Uncharacterized protein conserved in bacteria	Function unknown	Length = 65
BRU1_0249	>gnl|CDD|30773	COG0424	Maf	Nucleotide-binding protein implicated in inhibition of septum formation	Cell division and chromosome partitioning	Length = 193
BRU1_0250	>gnl|CDD|30710	COG0361	InfA	Translation initiation factor 1 (IF-1)	Translation, ribosomal structure and biogenesis	Length = 75
BRU1_0251	>gnl|CDD|30743	COG0394	Wzb	Protein-tyrosine-phosphatase	Signal transduction mechanisms	Length = 139
BRU1_0252	>gnl|CDD|34908	COG5328	COG5328	Uncharacterized protein conserved in bacteria	Function unknown	Length = 160
BRU1_0253	>gnl|CDD|30490	COG0141	HisD	Histidinol dehydrogenase	Amino acid transport and metabolism	Length = 425
BRU1_0254	No hits found	~	~	~	~	~
BRU1_0255	>gnl|CDD|31109	COG0766	MurA	UDP-N-acetylglucosamine enolpyruvyl transferase	Cell envelope biogenesis, outer membrane	Length = 421
BRU1_0256	No hits found	~	~	~	~	~
BRU1_0257	>gnl|CDD|34580	COG4974	XerD	Site-specific recombinase XerD	DNA replication, recombination, and repair	Length = 300
BRU1_0258	No hits found	~	~	~	~	~
BRU1_0259	>gnl|CDD|33416	COG3617	COG3617	Prophage antirepressor	Transcription	Length = 176
BRU1_0260	No hits found	~	~	~	~	~
BRU1_0261	>gnl|CDD|32144	COG1961	PinR	Site-specific recombinases DNA invertase Pin homologs	DNA replication, recombination, and repair	Length = 222
BRU1_0262	No hits found	~	~	~	~	~
BRU1_0263	No hits found	~	~	~	~	~
BRU1_0264	No hits found	~	~	~	~	~
BRU1_0265	No hits found	~	~	~	~	~
BRU1_0266	No hits found	~	~	~	~	~
BRU1_0267	No hits found	~	~	~	~	~
BRU1_0268	No hits found	~	~	~	~	~
BRU1_0269	>gnl|CDD|31171	COG0829	UreH	Urease accessory protein UreH	Posttranslational modification, protein turnover, chaperones	Length = 269
BRU1_0270	>gnl|CDD|31173	COG0831	UreA	Urea amidohydrolase (urease) gamma subunit	Amino acid transport and metabolism	Length = 100
BRU1_0271	>gnl|CDD|31174	COG0832	UreB	Urea amidohydrolase (urease) beta subunit	Amino acid transport and metabolism	Length = 106
BRU1_0272	>gnl|CDD|31147	COG0804	UreC	Urea amidohydrolase (urease) alpha subunit	Amino acid transport and metabolism	Length = 568
BRU1_0273	>gnl|CDD|32518	COG2371	UreE	Urease accessory protein UreE	Posttranslational modification, protein turnover, chaperones	Length = 155
BRU1_0274	>gnl|CDD|31172	COG0830	UreF	Urease accessory protein UreF	Posttranslational modification, protein turnover, chaperones	Length = 229
BRU1_0275	>gnl|CDD|30727	COG0378	HypB	Ni2+-binding GTPase involved in regulation of expression and maturation of urease and hydrogenase	Posttranslational modification, protein turnover, chaperones / Transcription	Length = 202
BRU1_0276	>gnl|CDD|30987	COG0642	BaeS	Signal transduction histidine kinase	Signal transduction mechanisms	Length = 336
BRU1_0277	No hits found	~	~	~	~	~
BRU1_0278	>gnl|CDD|31186	COG0845	AcrA	Membrane-fusion protein	Cell envelope biogenesis, outer membrane	Length = 372
BRU1_0279	>gnl|CDD|31183	COG0841	AcrB	Cation/multidrug efflux pump	Defense mechanisms	Length = 1009
BRU1_0280	>gnl|CDD|30393	COG0044	PyrC	Dihydroorotase and related cyclic amidohydrolases	Nucleotide transport and metabolism	Length = 430
BRU1_0281	>gnl|CDD|30969	COG0624	ArgE	Acetylornithine deacetylase/Succinyl-diaminopimelate desuccinylase and related deacylases	Amino acid transport and metabolism	Length = 409
BRU1_0282	>gnl|CDD|31500	COG1309	AcrR	Transcriptional regulator	Transcription	Length = 201
BRU1_0283	>gnl|CDD|31251	COG1051	COG1051	ADP-ribose pyrophosphatase	Nucleotide transport and metabolism	Length = 145
BRU1_0284	>gnl|CDD|30516	COG0167	PyrD	Dihydroorotate dehydrogenase	Nucleotide transport and metabolism	Length = 310
BRU1_0285	>gnl|CDD|30839	COG0493	GltD	NADPH-dependent glutamate synthase beta chain and related oxidoreductases	Amino acid transport and metabolism / General function prediction only	Length = 457
BRU1_0286	No hits found	~	~	~	~	~
BRU1_0287	>gnl|CDD|33233	COG3427	COG3427	Uncharacterized conserved protein	Function unknown	Length = 146
BRU1_0288	>gnl|CDD|30515	COG0166	Pgi	Glucose-6-phosphate isomerase	Carbohydrate transport and metabolism	Length = 446
BRU1_0289	>gnl|CDD|33407	COG3608	COG3608	Predicted deacylase	General function prediction only	Length = 331
BRU1_0290	>gnl|CDD|30892	COG0546	Gph	Predicted phosphatases	General function prediction only	Length = 220
BRU1_0291	>gnl|CDD|34371	COG4757	COG4757	Predicted alpha/beta hydrolase	General function prediction only	Length = 281
BRU1_0292	>gnl|CDD|30666	COG0318	CaiC	Acyl-CoA synthetases (AMP-forming)/AMP-acid ligases II	Lipid metabolism / Secondary metabolites biosynthesis, transport, and catabolism	Length = 534
BRU1_0293	>gnl|CDD|31500	COG1309	AcrR	Transcriptional regulator	Transcription	Length = 201
BRU1_0294	No hits found	~	~	~	~	~
BRU1_0295	>gnl|CDD|31186	COG0845	AcrA	Membrane-fusion protein	Cell envelope biogenesis, outer membrane	Length = 372
BRU1_0296	>gnl|CDD|31183	COG0841	AcrB	Cation/multidrug efflux pump	Defense mechanisms	Length = 1009
BRU1_0297	No hits found	~	~	~	~	~
BRU1_0298	>gnl|CDD|31176	COG0834	HisJ	ABC-type amino acid transport/signal transduction systems periplasmic component/domain	Amino acid transport and metabolism / Signal transduction mechanisms	Length = 275
BRU1_0299	>gnl|CDD|31408	COG1215	COG1215	Glycosyltransferases probably involved in cell wall biogenesis	Cell envelope biogenesis, outer membrane	Length = 439
BRU1_0300	>gnl|CDD|32479	COG2326	COG2326	Uncharacterized conserved protein	Function unknown	Length = 270
BRU1_0301	>gnl|CDD|34607	COG5002	VicK	Signal transduction histidine kinase	Signal transduction mechanisms	Length = 459
BRU1_0302	>gnl|CDD|34927	COG5352	COG5352	Uncharacterized protein conserved in bacteria	Function unknown	Length = 169
BRU1_0303	No hits found	~	~	~	~	~
BRU1_0304	>gnl|CDD|34597	COG4992	ArgD	Ornithine/acetylornithine aminotransferase	Amino acid transport and metabolism	Length = 404
BRU1_0305	>gnl|CDD|30427	COG0078	ArgF	Ornithine carbamoyltransferase	Amino acid transport and metabolism	Length = 310
BRU1_0306	>gnl|CDD|31472	COG1281	COG1281	Disulfide bond chaperones of the HSP33 family	Posttranslational modification, protein turnover, chaperones	Length = 286
BRU1_0307	>gnl|CDD|32787	COG2967	ApaG	Uncharacterized protein affecting Mg2+/Co2+ transport	Inorganic ion transport and metabolism	Length = 126
BRU1_0308	>gnl|CDD|30971	COG0626	MetC	Cystathionine beta-lyases/cystathionine gamma-synthases	Amino acid transport and metabolism	Length = 396
BRU1_0309	No hits found	~	~	~	~	~
BRU1_0311	>gnl|CDD|31061	COG0717	Dcd	Deoxycytidine deaminase	Nucleotide transport and metabolism	Length = 183
BRU1_0312	>gnl|CDD|34583	COG4977	COG4977	Transcriptional regulator containing an amidase domain and an AraC-type DNA-binding HTH domain	Transcription	Length = 328
BRU1_0313	No hits found	~	~	~	~	~
BRU1_0314	>gnl|CDD|32490	COG2340	COG2340	Uncharacterized protein with SCP/PR1 domains	Function unknown	Length = 207
BRU1_0315	>gnl|CDD|30880	COG0534	NorM	Na+-driven multidrug efflux pump	Defense mechanisms	Length = 455
BRU1_0316	>gnl|CDD|30516	COG0167	PyrD	Dihydroorotate dehydrogenase	Nucleotide transport and metabolism	Length = 310
BRU1_0317	>gnl|CDD|33305	COG3502	COG3502	Uncharacterized protein conserved in bacteria	Function unknown	Length = 115
BRU1_0319	No hits found	~	~	~	~	~
BRU1_0320	>gnl|CDD|30941	COG0596	MhpC	Predicted hydrolases or acyltransferases (alpha/beta hydrolase superfamily)	General function prediction only	Length = 282
BRU1_0321	>gnl|CDD|32379	COG2197	CitB	Response regulator containing a CheY-like receiver domain and an HTH DNA-binding domain	Signal transduction mechanisms / Transcription	Length = 211
BRU1_0322	>gnl|CDD|30936	COG0591	PutP	Na+/proline symporter	Amino acid transport and metabolism / General function prediction only	Length = 493
BRU1_0323	No hits found	~	~	~	~	~
BRU1_0324	>gnl|CDD|32153	COG1970	MscL	Large-conductance mechanosensitive channel	Cell envelope biogenesis, outer membrane	Length = 130
BRU1_0325	>gnl|CDD|30505	COG0156	BioF	7-keto-8-aminopelargonate synthetase and related enzymes	Coenzyme metabolism	Length = 388
BRU1_0326	>gnl|CDD|31070	COG0726	CDA1	Predicted xylanase/chitin deacetylase	Carbohydrate transport and metabolism	Length = 267
BRU1_0327	>gnl|CDD|33115	COG3306	COG3306	Glycosyltransferase involved in LPS biosynthesis	Cell envelope biogenesis, outer membrane	Length = 255
BRU1_0328	No hits found	~	~	~	~	~
BRU1_0329	No hits found	~	~	~	~	~
BRU1_0330	>gnl|CDD|30928	COG0583	LysR	Transcriptional regulator	Transcription	Length = 297
BRU1_0331	>gnl|CDD|31570	COG1380	COG1380	Putative effector of murein hydrolase LrgA	General function prediction only	Length = 128
BRU1_0332	>gnl|CDD|31537	COG1346	LrgB	Putative effector of murein hydrolase	Cell envelope biogenesis, outer membrane	Length = 230
BRU1_0333	No hits found	~	~	~	~	~
BRU1_0334	>gnl|CDD|34393	COG4782	COG4782	Uncharacterized protein conserved in bacteria	Function unknown	Length = 377
BRU1_0335	>gnl|CDD|30763	COG0414	PanC	Panthothenate synthetase	Coenzyme metabolism	Length = 285
BRU1_0336	>gnl|CDD|30762	COG0413	PanB	Ketopantoate hydroxymethyltransferase	Coenzyme metabolism	Length = 268
BRU1_0337	No hits found	~	~	~	~	~
BRU1_0338	>gnl|CDD|31221	COG1018	Hmp	Flavodoxin reductases (ferredoxin-NADPH reductases) family 1	Energy production and conversion	Length = 266
BRU1_0339	No hits found	~	~	~	~	~
BRU1_0340	No hits found	~	~	~	~	~
BRU1_0341	No hits found	~	~	~	~	~
BRU1_0342	>gnl|CDD|30369	COG0019	LysA	Diaminopimelate decarboxylase	Amino acid transport and metabolism	Length = 394
BRU1_0343	>gnl|CDD|31934	COG1748	LYS9	Saccharopine dehydrogenase and related proteins	Amino acid transport and metabolism	Length = 389
BRU1_0344	No hits found	~	~	~	~	~
BRU1_0345	>gnl|CDD|33720	COG3938	COG3938	Proline racemase	Amino acid transport and metabolism	Length = 341
BRU1_0346	No hits found	~	~	~	~	~
BRU1_0347	>gnl|CDD|30880	COG0534	NorM	Na+-driven multidrug efflux pump	Defense mechanisms	Length = 455
BRU1_0348	>gnl|CDD|34919	COG5342	COG5342	Invasion protein B involved in pathogenesis	General function prediction only	Length = 181
BRU1_0349	>gnl|CDD|34202	COG4564	COG4564	Signal transduction histidine kinase	Signal transduction mechanisms	Length = 459
BRU1_0350	>gnl|CDD|32379	COG2197	CitB	Response regulator containing a CheY-like receiver domain and an HTH DNA-binding domain	Signal transduction mechanisms / Transcription	Length = 211
BRU1_0351	No hits found	~	~	~	~	~
BRU1_0352	>gnl|CDD|34283	COG4665	FcbT2	TRAP-type mannitol/chloroaromatic compound transport system small permease component	Secondary metabolites biosynthesis, transport, and catabolism	Length = 182
BRU1_0353	>gnl|CDD|34282	COG4664	FcbT3	TRAP-type mannitol/chloroaromatic compound transport system large permease component	Secondary metabolites biosynthesis, transport, and catabolism	Length = 447
BRU1_0354	>gnl|CDD|34281	COG4663	FcbT1	TRAP-type mannitol/chloroaromatic compound transport system periplasmic component	Secondary metabolites biosynthesis, transport, and catabolism	Length = 363
BRU1_0355	>gnl|CDD|33068	COG3257	GlxB	Uncharacterized protein possibly involved in glyoxylate utilization	General function prediction only	Length = 264
BRU1_0356	>gnl|CDD|33008	COG3195	COG3195	Uncharacterized protein conserved in bacteria	Function unknown	Length = 176
BRU1_0357	>gnl|CDD|32498	COG2351	COG2351	Transthyretin-like protein	General function prediction only	Length = 124
BRU1_0358	>gnl|CDD|34249	COG4630	XdhA	Xanthine dehydrogenase iron-sulfur cluster and FAD-binding subunit A	Nucleotide transport and metabolism	Length = 493
BRU1_0359	>gnl|CDD|34250	COG4631	XdhB	Xanthine dehydrogenase molybdopterin-binding subunit B	Nucleotide transport and metabolism	Length = 781
BRU1_0360	>gnl|CDD|32158	COG1975	XdhC	Xanthine and CO dehydrogenases maturation factor XdhC/CoxF family	Posttranslational modification, protein turnover, chaperones	Length = 278
BRU1_0361	>gnl|CDD|30928	COG0583	LysR	Transcriptional regulator	Transcription	Length = 297
BRU1_0362	>gnl|CDD|33543	COG3748	COG3748	Predicted membrane protein	Function unknown	Length = 407
BRU1_0363	>gnl|CDD|30751	COG0402	SsnA	Cytosine deaminase and related metal-dependent hydrolases	Nucleotide transport and metabolism / General function prediction only	Length = 421
BRU1_0364	>gnl|CDD|32526	COG2379	GckA	Putative glycerate kinase	Carbohydrate transport and metabolism	Length = 422
BRU1_0365	>gnl|CDD|33010	COG3197	FixS	Uncharacterized protein conserved in bacteria	Inorganic ion transport and metabolism	Length = 58
BRU1_0366	>gnl|CDD|32399	COG2217	ZntA	Cation transport ATPase	Inorganic ion transport and metabolism	Length = 713
BRU1_0367	>gnl|CDD|35015	COG5456	COG5456	Predicted integral membrane protein linked to a cation pump	Inorganic ion transport and metabolism	Length = 166
BRU1_0368	>gnl|CDD|30696	COG0348	NapH	Polyferredoxin	Energy production and conversion	Length = 386
BRU1_0369	>gnl|CDD|32193	COG2010	CccA	Cytochrome c mono- and diheme variants	Energy production and conversion	Length = 150
BRU1_0370	>gnl|CDD|34351	COG4736	CcoQ	Cbb3-type cytochrome oxidase subunit 3	Posttranslational modification, protein turnover, chaperones	Length = 60
BRU1_0371	>gnl|CDD|32812	COG2993	CcoO	Cbb3-type cytochrome oxidase cytochrome c subunit	Energy production and conversion	Length = 227
BRU1_0372	>gnl|CDD|33089	COG3278	CcoN	Cbb3-type cytochrome oxidase subunit 1	Posttranslational modification, protein turnover, chaperones	Length = 482
BRU1_0373	>gnl|CDD|31078	COG0735	Fur	Fe2+/Zn2+ uptake regulation proteins	Inorganic ion transport and metabolism	Length = 145
BRU1_0374	No hits found	~	~	~	~	~
BRU1_0375	>gnl|CDD|31837	COG1651	DsbG	Protein-disulfide isomerase	Posttranslational modification, protein turnover, chaperones	Length = 244
BRU1_0376	>gnl|CDD|31216	COG1012	PutA	NAD-dependent aldehyde dehydrogenases	Energy production and conversion	Length = 472
BRU1_0377	>gnl|CDD|32352	COG2169	Ada	Adenosine deaminase	Nucleotide transport and metabolism	Length = 187
BRU1_0378	>gnl|CDD|31583	COG1393	ArsC	Arsenate reductase and related proteins glutaredoxin family	Inorganic ion transport and metabolism	Length = 117
BRU1_0379	>gnl|CDD|33886	COG4129	COG4129	Predicted membrane protein	Function unknown	Length = 332
BRU1_0380	>gnl|CDD|32643	COG2814	AraJ	Arabinose efflux permease	Carbohydrate transport and metabolism	Length = 394
BRU1_0381	>gnl|CDD|31328	COG1133	SbmA	ABC-type long-chain fatty acid transport system fused permease and ATPase components	Lipid metabolism	Length = 405
BRU1_0382	No hits found	~	~	~	~	~
BRU1_0383	>gnl|CDD|34268	COG4649	COG4649	Uncharacterized protein conserved in bacteria	Function unknown	Length = 221
BRU1_0384	>gnl|CDD|31354	COG1160	COG1160	Predicted GTPases	General function prediction only	Length = 444
BRU1_0385	>gnl|CDD|30792	COG0443	DnaK	Molecular chaperone	Posttranslational modification, protein turnover, chaperones	Length = 579
BRU1_0387	>gnl|CDD|33568	COG3773	SleB	Cell wall hydrolyses involved in spore germination	Cell envelope biogenesis, outer membrane	Length = 249
BRU1_0388	No hits found	~	~	~	~	~
BRU1_0389	No hits found	~	~	~	~	~
BRU1_0390	>gnl|CDD|34913	COG5336	COG5336	Uncharacterized protein conserved in bacteria	Function unknown	Length = 116
BRU1_0391	>gnl|CDD|30705	COG0356	AtpB	F0F1-type ATP synthase subunit a	Energy production and conversion	Length = 246
BRU1_0392	>gnl|CDD|30981	COG0636	AtpE	F0F1-type ATP synthase subunit c/Archaeal/vacuolar-type H+-ATPase subunit K	Energy production and conversion	Length = 79
BRU1_0393	>gnl|CDD|31055	COG0711	AtpF	F0F1-type ATP synthase subunit b	Energy production and conversion	Length = 161
BRU1_0394	>gnl|CDD|31055	COG0711	AtpF	F0F1-type ATP synthase subunit b	Energy production and conversion	Length = 161
BRU1_0395	>gnl|CDD|30513	COG0164	RnhB	Ribonuclease HII	DNA replication, recombination, and repair	Length = 199
BRU1_0396	>gnl|CDD|31722	COG1533	SplB	DNA repair photolyase	DNA replication, recombination, and repair	Length = 297
BRU1_0397	>gnl|CDD|30811	COG0463	WcaA	Glycosyltransferases involved in cell wall biogenesis	Cell envelope biogenesis, outer membrane	Length = 291
BRU1_0398	No hits found	~	~	~	~	~
BRU1_0399	No hits found	~	~	~	~	~
BRU1_0400	No hits found	~	~	~	~	~
BRU1_0401	No hits found	~	~	~	~	~
BRU1_0402	No hits found	~	~	~	~	~
BRU1_0403	>gnl|CDD|32130	COG1947	IspE	4-diphosphocytidyl-2C-methyl-D-erythritol 2-phosphate synthase	Lipid metabolism	Length = 289
BRU1_0404	No hits found	~	~	~	~	~
BRU1_0405	>gnl|CDD|32821	COG3004	NhaA	Na+/H+ antiporter	Inorganic ion transport and metabolism	Length = 390
BRU1_0406	No hits found	~	~	~	~	~
BRU1_0407	>gnl|CDD|33880	COG4123	COG4123	Predicted O-methyltransferase	General function prediction only	Length = 248
BRU1_0408	No hits found	~	~	~	~	~
BRU1_0409	>gnl|CDD|30491	COG0142	IspA	Geranylgeranyl pyrophosphate synthase	Coenzyme metabolism	Length = 322
BRU1_0410	>gnl|CDD|34396	COG4785	NlpI	Lipoprotein NlpI contains TPR repeats	General function prediction only	Length = 297
BRU1_0411	>gnl|CDD|31095	COG0752	GlyQ	Glycyl-tRNA synthetase alpha subunit	Translation, ribosomal structure and biogenesis	Length = 298
BRU1_0412	No hits found	~	~	~	~	~
BRU1_0413	>gnl|CDD|31094	COG0751	GlyS	Glycyl-tRNA synthetase beta subunit	Translation, ribosomal structure and biogenesis	Length = 691
BRU1_0414	>gnl|CDD|30359	COG0009	SUA5	Putative translation factor (SUA5)	Translation, ribosomal structure and biogenesis	Length = 211
BRU1_0415	>gnl|CDD|30625	COG0277	GlcD	FAD/FMN-containing dehydrogenases	Energy production and conversion	Length = 459
BRU1_0416	>gnl|CDD|33466	COG3668	ParE	Plasmid stabilization system protein	General function prediction only	Length = 98
BRU1_0417	No hits found	~	~	~	~	~
BRU1_0418	No hits found	~	~	~	~	~
BRU1_0419	No hits found	~	~	~	~	~
BRU1_0420	>gnl|CDD|31227	COG1024	CaiD	Enoyl-CoA hydratase/carnithine racemase	Lipid metabolism	Length = 257
BRU1_0421	>gnl|CDD|32143	COG1960	CaiA	Acyl-CoA dehydrogenases	Lipid metabolism	Length = 393
BRU1_0422	>gnl|CDD|32381	COG2199	COG2199	FOG: GGDEF domain	Signal transduction mechanisms	Length = 181
BRU1_0423	>gnl|CDD|30500	COG0151	PurD	Phosphoribosylamine-glycine ligase	Nucleotide transport and metabolism	Length = 428
BRU1_0424	>gnl|CDD|30731	COG0382	UbiA	4-hydroxybenzoate polyprenyltransferase and related prenyltransferases	Coenzyme metabolism	Length = 289
BRU1_0425	>gnl|CDD|30608	COG0259	PdxH	Pyridoxamine-phosphate oxidase	Coenzyme metabolism	Length = 214
BRU1_0426	No hits found	~	~	~	~	~
BRU1_0427	>gnl|CDD|30832	COG0484	DnaJ	DnaJ-class molecular chaperone with C-terminal Zn finger domain	Posttranslational modification, protein turnover, chaperones	Length = 371
BRU1_0428	No hits found	~	~	~	~	~
BRU1_0429	>gnl|CDD|30968	COG0623	FabI	Enoyl-(acyl carrier protein)reductase (NADH)	Lipid transport and metabolism	Length = 259
BRU1_0430	>gnl|CDD|30755	COG0406	GpmB	Fructose-26-bisphosphatase	Carbohydrate transport and metabolism	Length = 208
BRU1_0431	No hits found	~	~	~	~	~
BRU1_0432	>gnl|CDD|31469	COG1278	CspC	Cold shock proteins	Transcription	Length = 67
BRU1_0433	No hits found	~	~	~	~	~
BRU1_0434	No hits found	~	~	~	~	~
BRU1_0435	>gnl|CDD|32304	COG2121	COG2121	Uncharacterized protein conserved in bacteria	Function unknown	Length = 214
BRU1_0436	No hits found	~	~	~	~	~
BRU1_0437	>gnl|CDD|30431	COG0082	AroC	Chorismate synthase	Amino acid transport and metabolism	Length = 369
BRU1_0438	>gnl|CDD|30457	COG0108	RibB	34-dihydroxy-2-butanone 4-phosphate synthase	Coenzyme metabolism	Length = 203
BRU1_0439	>gnl|CDD|30472	COG0123	AcuC	Deacetylases including yeast histone deacetylase and acetoin utilization protein	Chromatin structure and dynamics / Secondary metabolites biosynthesis, transport, and catabolism	Length = 340
BRU1_0440	>gnl|CDD|31908	COG1722	XseB	Exonuclease VII small subunit	DNA replication, recombination, and repair	Length = 81
BRU1_0441	>gnl|CDD|30931	COG0586	DedA	Uncharacterized membrane-associated protein	Function unknown	Length = 208
BRU1_0442	>gnl|CDD|32442	COG2261	COG2261	Predicted membrane protein	Function unknown	Length = 82
BRU1_0443	>gnl|CDD|33548	COG3753	COG3753	Uncharacterized protein conserved in bacteria	Function unknown	Length = 143
BRU1_0444	>gnl|CDD|31927	COG1741	COG1741	Pirin-related protein	General function prediction only	Length = 276
BRU1_0445	>gnl|CDD|31348	COG1154	Dxs	Deoxyxylulose-5-phosphate synthase	Coenzyme metabolism / Lipid metabolism	Length = 627
BRU1_0446	>gnl|CDD|31382	COG1189	COG1189	Predicted rRNA methylase	Translation, ribosomal structure and biogenesis	Length = 245
BRU1_0447	>gnl|CDD|32446	COG2265	TrmA	SAM-dependent methyltransferases related to tRNA (uracil-5-)-methyltransferase	Translation, ribosomal structure and biogenesis	Length = 432
BRU1_0448	>gnl|CDD|31799	COG1611	COG1611	Predicted Rossmann fold nucleotide-binding protein	General function prediction only	Length = 205
BRU1_0449	>gnl|CDD|33683	COG3895	COG3895	Predicted periplasmic protein	General function prediction only	Length = 112
BRU1_0450	>gnl|CDD|31838	COG1652	XkdP	Uncharacterized protein containing LysM domain	Function unknown	Length = 269
BRU1_0451	>gnl|CDD|34862	COG5265	ATM1	ABC-type transport system involved in Fe-S cluster assembly permease and ATPase components	Posttranslational modification, protein turnover, chaperones	Length = 497
BRU1_0452	>gnl|CDD|31032	COG0688	Psd	Phosphatidylserine decarboxylase	Lipid metabolism	Length = 239
BRU1_0453	>gnl|CDD|31376	COG1183	PssA	Phosphatidylserine synthase	Lipid metabolism	Length = 234
BRU1_0454	>gnl|CDD|31231	COG1028	FabG	Dehydrogenases with different specificities (related to short-chain alcohol dehydrogenases)	Secondary metabolites biosynthesis, transport, and catabolism / General function prediction only	Length = 251
BRU1_0455	>gnl|CDD|30383	COG0034	PurF	Glutamine phosphoribosylpyrophosphate amidotransferase	Nucleotide transport and metabolism	Length = 470
BRU1_0456	No hits found	~	~	~	~	~
BRU1_0457	>gnl|CDD|31477	COG1286	CvpA	Uncharacterized membrane protein required for colicin V production	General function prediction only	Length = 182
BRU1_0458	>gnl|CDD|31265	COG1066	Sms	Predicted ATP-dependent serine protease	Posttranslational modification, protein turnover, chaperones	Length = 456
BRU1_0459	>gnl|CDD|30653	COG0305	DnaB	Replicative DNA helicase	DNA replication, recombination, and repair	Length = 435
BRU1_0460	>gnl|CDD|32411	COG2230	Cfa	Cyclopropane fatty acid synthase and related methyltransferases	Cell envelope biogenesis, outer membrane	Length = 283
BRU1_0461	>gnl|CDD|30708	COG0359	RplI	Ribosomal protein L9	Translation, ribosomal structure and biogenesis	Length = 148
BRU1_0462	No hits found	~	~	~	~	~
BRU1_0463	>gnl|CDD|30587	COG0238	RpsR	Ribosomal protein S18	Translation, ribosomal structure and biogenesis	Length = 75
BRU1_0464	>gnl|CDD|30709	COG0360	RpsF	Ribosomal protein S6	Translation, ribosomal structure and biogenesis	Length = 112
BRU1_0465	No hits found	~	~	~	~	~
BRU1_0466	>gnl|CDD|30679	COG0331	FabD	(acyl-carrier-protein) S-malonyltransferase	Lipid metabolism	Length = 310
BRU1_0467	>gnl|CDD|31231	COG1028	FabG	Dehydrogenases with different specificities (related to short-chain alcohol dehydrogenases)	Secondary metabolites biosynthesis, transport, and catabolism / General function prediction only	Length = 251
BRU1_0468	>gnl|CDD|30585	COG0236	AcpP	Acyl carrier protein	Lipid metabolism / Secondary metabolites biosynthesis, transport, and catabolism	Length = 80
BRU1_0469	No hits found	~	~	~	~	~
BRU1_0470	>gnl|CDD|30652	COG0304	FabB	3-oxoacyl-(acyl-carrier-protein) synthase	Lipid metabolism / Secondary metabolites biosynthesis, transport, and catabolism	Length = 412
BRU1_0471	>gnl|CDD|31747	COG1559	COG1559	Predicted periplasmic solute-binding protein	General function prediction only	Length = 342
BRU1_0472	>gnl|CDD|31749	COG1561	COG1561	Uncharacterized stress-induced protein	Function unknown	Length = 290
BRU1_0473	>gnl|CDD|30543	COG0194	Gmk	Guanylate kinase	Nucleotide transport and metabolism	Length = 191
BRU1_0474	>gnl|CDD|30660	COG0312	TldD	Predicted Zn-dependent proteases and their inactivated homologs	General function prediction only	Length = 454
BRU1_0475	>gnl|CDD|34919	COG5342	COG5342	Invasion protein B involved in pathogenesis	General function prediction only	Length = 181
BRU1_0476	No hits found	~	~	~	~	~
BRU1_0477	No hits found	~	~	~	~	~
BRU1_0478	>gnl|CDD|31809	COG1622	CyoA	Heme/copper-type cytochrome/quinol oxidases subunit 2	Energy production and conversion	Length = 247
BRU1_0479	>gnl|CDD|31185	COG0843	CyoB	Heme/copper-type cytochrome/quinol oxidases subunit 1	Energy production and conversion	Length = 566
BRU1_0480	>gnl|CDD|30458	COG0109	CyoE	Polyprenyltransferase (cytochrome oxidase assembly factor)	Posttranslational modification, protein turnover, chaperones	Length = 304
BRU1_0481	No hits found	~	~	~	~	~
BRU1_0482	>gnl|CDD|32988	COG3175	COX11	Cytochrome oxidase assembly factor	Posttranslational modification, protein turnover, chaperones	Length = 195
BRU1_0483	>gnl|CDD|32030	COG1845	CyoC	Heme/copper-type cytochrome/quinol oxidase subunit 3	Energy production and conversion	Length = 209
BRU1_0484	>gnl|CDD|34924	COG5349	COG5349	Uncharacterized protein conserved in bacteria	Function unknown	Length = 126
BRU1_0485	>gnl|CDD|33155	COG3346	COG3346	Uncharacterized conserved protein	Function unknown	Length = 252
BRU1_0486	>gnl|CDD|31104	COG0761	LytB	Penicillin tolerance protein	Lipid metabolism / Cell envelope biogenesis, outer membrane	Length = 294
BRU1_0487	>gnl|CDD|32485	COG2334	COG2334	Putative homoserine kinase type II (protein kinase fold)	General function prediction only	Length = 331
BRU1_0488	>gnl|CDD|30676	COG0328	RnhA	Ribonuclease HI	DNA replication, recombination, and repair	Length = 154
BRU1_0489	>gnl|CDD|31022	COG0678	AHP1	Peroxiredoxin	Posttranslational modification, protein turnover, chaperones	Length = 165
BRU1_0490	>gnl|CDD|33958	COG4233	COG4233	Uncharacterized protein predicted to be involved in C-type cytochrome biogenesis	Posttranslational modification, protein turnover, chaperones / Energy production and conversion	Length = 273
BRU1_0491	>gnl|CDD|31864	COG1678	COG1678	Putative transcriptional regulator	Transcription	Length = 194
BRU1_0492	>gnl|CDD|32382	COG2200	Rtn	FOG: EAL domain	Signal transduction mechanisms	Length = 256
BRU1_0493	>gnl|CDD|31856	COG1670	RimL	Acetyltransferases including N-acetylases of ribosomal proteins	Translation, ribosomal structure and biogenesis	Length = 187
BRU1_0494	>gnl|CDD|30957	COG0612	PqqL	Predicted Zn-dependent peptidases	General function prediction only	Length = 438
BRU1_0495	>gnl|CDD|30844	COG0498	ThrC	Threonine synthase	Amino acid transport and metabolism	Length = 411
BRU1_0496	No hits found	~	~	~	~	~
BRU1_0497	No hits found	~	~	~	~	~
BRU1_0498	>gnl|CDD|34551	COG4943	COG4943	Predicted signal transduction protein containing sensor and EAL domains	Signal transduction mechanisms	Length = 524
BRU1_0499	No hits found	~	~	~	~	~
BRU1_0500	No hits found	~	~	~	~	~
BRU1_0501	>gnl|CDD|30982	COG0637	COG0637	Predicted phosphatase/phosphohexomutase	General function prediction only	Length = 221
BRU1_0502	>gnl|CDD|30387	COG0038	EriC	Chloride channel protein EriC	Inorganic ion transport and metabolism	Length = 443
BRU1_0503	No hits found	~	~	~	~	~
BRU1_0504	>gnl|CDD|31203	COG0863	COG0863	DNA modification methylase	DNA replication, recombination, and repair	Length = 302
BRU1_0505	>gnl|CDD|31215	COG1011	COG1011	Predicted hydrolase (HAD superfamily)	General function prediction only	Length = 229
BRU1_0506	>gnl|CDD|31387	COG1194	MutY	A/G-specific DNA glycosylase	DNA replication, recombination, and repair	Length = 342
BRU1_0507	>gnl|CDD|34951	COG5389	COG5389	Uncharacterized protein conserved in bacteria	Function unknown	Length = 181
BRU1_0508	No hits found	~	~	~	~	~
BRU1_0509	>gnl|CDD|31837	COG1651	DsbG	Protein-disulfide isomerase	Posttranslational modification, protein turnover, chaperones	Length = 244
BRU1_0510	>gnl|CDD|31389	COG1196	Smc	Chromosome segregation ATPases	Cell division and chromosome partitioning	Length = 1163
BRU1_0511	>gnl|CDD|31423	COG1230	CzcD	Co/Zn/Cd efflux system component	Inorganic ion transport and metabolism	Length = 296
BRU1_0512	>gnl|CDD|33133	COG3324	COG3324	Predicted enzyme related to lactoylglutathione lyase	General function prediction only	Length = 127
BRU1_0513	>gnl|CDD|30919	COG0574	PpsA	Phosphoenolpyruvate synthase/pyruvate phosphate dikinase	Carbohydrate transport and metabolism	Length = 740
BRU1_0514	>gnl|CDD|31070	COG0726	CDA1	Predicted xylanase/chitin deacetylase	Carbohydrate transport and metabolism	Length = 267
BRU1_0516	No hits found	~	~	~	~	~
BRU1_0517	No hits found	~	~	~	~	~
BRU1_0518	No hits found	~	~	~	~	~
BRU1_0519	>gnl|CDD|30837	COG0491	GloB	Zn-dependent hydrolases including glyoxylases	General function prediction only	Length = 252
BRU1_0520	>gnl|CDD|31459	COG1268	BioY	Uncharacterized conserved protein	General function prediction only	Length = 184
BRU1_0521	>gnl|CDD|33007	COG3194	DAL3	Ureidoglycolate hydrolase	Nucleotide transport and metabolism	Length = 168
BRU1_0522	>gnl|CDD|32498	COG2351	COG2351	Transthyretin-like protein	General function prediction only	Length = 124
BRU1_0523	No hits found	~	~	~	~	~
BRU1_0524	>gnl|CDD|31283	COG1086	COG1086	Predicted nucleoside-diphosphate sugar epimerases	Cell envelope biogenesis, outer membrane / Carbohydrate transport and metabolism	Length = 588
BRU1_0525	>gnl|CDD|30820	COG0472	Rfe	UDP-N-acetylmuramyl pentapeptide phosphotransferase/UDP-N- acetylglucosamine-1-phosphate transferase	Cell envelope biogenesis, outer membrane	Length = 319
BRU1_0526	>gnl|CDD|33102	COG3293	COG3293	Transposase and inactivated derivatives	DNA replication, recombination, and repair	Length = 124
BRU1_0527	No hits found	~	~	~	~	~
BRU1_0528	>gnl|CDD|33102	COG3293	COG3293	Transposase and inactivated derivatives	DNA replication, recombination, and repair	Length = 124
BRU1_0529	No hits found	~	~	~	~	~
BRU1_0530	No hits found	~	~	~	~	~
BRU1_0531	>gnl|CDD|32633	COG2801	Tra5	Transposase and inactivated derivatives	DNA replication, recombination, and repair	Length = 232
BRU1_0532	>gnl|CDD|30572	COG0223	Fmt	Methionyl-tRNA formyltransferase	Translation, ribosomal structure and biogenesis	Length = 307
BRU1_0533	No hits found	~	~	~	~	~
BRU1_0534	>gnl|CDD|31329	COG1134	TagH	ABC-type polysaccharide/polyol phosphate transport system ATPase component	Carbohydrate transport and metabolism / Cell envelope biogenesis, outer membrane	Length = 249
BRU1_0535	>gnl|CDD|31868	COG1682	TagG	ABC-type polysaccharide/polyol phosphate export systems permease component	Carbohydrate transport and metabolism / Cell envelope biogenesis, outer membrane	Length = 263
BRU1_0536	>gnl|CDD|30748	COG0399	WecE	Predicted pyridoxal phosphate-dependent enzyme apparently involved in regulation of cell wall biogenesis	Cell envelope biogenesis, outer membrane	Length = 374
BRU1_0537	>gnl|CDD|31286	COG1089	Gmd	GDP-D-mannose dehydratase	Cell envelope biogenesis, outer membrane	Length = 345
BRU1_0538	>gnl|CDD|33102	COG3293	COG3293	Transposase and inactivated derivatives	DNA replication, recombination, and repair	Length = 124
BRU1_0539	>gnl|CDD|33102	COG3293	COG3293	Transposase and inactivated derivatives	DNA replication, recombination, and repair	Length = 124
BRU1_0540	>gnl|CDD|32654	COG2826	Tra8	Transposase and inactivated derivatives IS30 family	DNA replication, recombination, and repair	Length = 318
BRU1_0541	>gnl|CDD|33102	COG3293	COG3293	Transposase and inactivated derivatives	DNA replication, recombination, and repair	Length = 124
BRU1_0542	>gnl|CDD|33102	COG3293	COG3293	Transposase and inactivated derivatives	DNA replication, recombination, and repair	Length = 124
BRU1_0543	>gnl|CDD|33102	COG3293	COG3293	Transposase and inactivated derivatives	DNA replication, recombination, and repair	Length = 124
BRU1_0544	>gnl|CDD|30787	COG0438	RfaG	Glycosyltransferase	Cell envelope biogenesis, outer membrane	Length = 381
BRU1_0545	>gnl|CDD|33102	COG3293	COG3293	Transposase and inactivated derivatives	DNA replication, recombination, and repair	Length = 124
BRU1_0546	>gnl|CDD|33102	COG3293	COG3293	Transposase and inactivated derivatives	DNA replication, recombination, and repair	Length = 124
BRU1_0547	>gnl|CDD|32633	COG2801	Tra5	Transposase and inactivated derivatives	DNA replication, recombination, and repair	Length = 232
BRU1_0548	>gnl|CDD|33102	COG3293	COG3293	Transposase and inactivated derivatives	DNA replication, recombination, and repair	Length = 124
BRU1_0549	>gnl|CDD|33102	COG3293	COG3293	Transposase and inactivated derivatives	DNA replication, recombination, and repair	Length = 124
BRU1_0550	No hits found	~	~	~	~	~
BRU1_0551	>gnl|CDD|31306	COG1109	{ManB}	Phosphomannomutase	Carbohydrate transport and metabolism	Length = 464
BRU1_0552	>gnl|CDD|31178	COG0836	{ManC}	Mannose-1-phosphate guanylyltransferase	Cell envelope biogenesis, outer membrane	Length = 333
BRU1_0553	>gnl|CDD|32765	COG2942	COG2942	N-acyl-D-glucosamine 2-epimerase	Carbohydrate transport and metabolism	Length = 388
BRU1_0554	>gnl|CDD|30787	COG0438	RfaG	Glycosyltransferase	Cell envelope biogenesis, outer membrane	Length = 381
BRU1_0555	No hits found	~	~	~	~	~
BRU1_0556	>gnl|CDD|31325	COG1129	MglA	ABC-type sugar transport system ATPase component	Carbohydrate transport and metabolism	Length = 500
BRU1_0557	>gnl|CDD|31365	COG1172	AraH	Ribose/xylose/arabinose/galactoside ABC-type transport systems permease components	Carbohydrate transport and metabolism	Length = 316
BRU1_0558	>gnl|CDD|32063	COG1879	RbsB	ABC-type sugar transport system periplasmic component	Carbohydrate transport and metabolism	Length = 322
BRU1_0559	>gnl|CDD|31279	COG1082	IolE	Sugar phosphate isomerases/epimerases	Carbohydrate transport and metabolism	Length = 274
BRU1_0560	>gnl|CDD|31017	COG0673	MviM	Predicted dehydrogenases and related proteins	General function prediction only	Length = 342
BRU1_0561	>gnl|CDD|32298	COG2115	XylA	Xylose isomerase	Carbohydrate transport and metabolism	Length = 438
BRU1_0562	>gnl|CDD|31268	COG1070	XylB	Sugar (pentulose and hexulose) kinases	Carbohydrate transport and metabolism	Length = 502
BRU1_0563	>gnl|CDD|32063	COG1879	RbsB	ABC-type sugar transport system periplasmic component	Carbohydrate transport and metabolism	Length = 322
BRU1_0564	>gnl|CDD|32389	COG2207	AraC	AraC-type DNA-binding domain-containing proteins	Transcription	Length = 127
BRU1_0565	>gnl|CDD|31216	COG1012	PutA	NAD-dependent aldehyde dehydrogenases	Energy production and conversion	Length = 472
BRU1_0566	>gnl|CDD|32458	COG2303	BetA	Choline dehydrogenase and related flavoproteins	Amino acid transport and metabolism	Length = 542
BRU1_0567	>gnl|CDD|33039	COG3226	COG3226	Uncharacterized protein conserved in bacteria	Function unknown	Length = 204
BRU1_0568	>gnl|CDD|34128	COG4448	AnsA	L-asparaginase II	Amino acid transport and metabolism	Length = 339
BRU1_0569	>gnl|CDD|31125	COG0782	GreA	Transcription elongation factor	Transcription	Length = 151
BRU1_0570	>gnl|CDD|33452	COG3654	Doc	Prophage maintenance system killer protein	General function prediction only	Length = 132
BRU1_0571	>gnl|CDD|32487	COG2336	MazE	Growth regulator	Signal transduction mechanisms	Length = 82
BRU1_0572	>gnl|CDD|30943	COG0598	CorA	Mg2+ and Co2+ transporters	Inorganic ion transport and metabolism	Length = 322
BRU1_0573	>gnl|CDD|32369	COG2186	FadR	Transcriptional regulators	Transcription	Length = 241
BRU1_0574	>gnl|CDD|32637	COG2807	CynX	Cyanate permease	Inorganic ion transport and metabolism	Length = 395
BRU1_0575	No hits found	~	~	~	~	~
BRU1_0576	>gnl|CDD|30782	COG0433	COG0433	Predicted ATPase	General function prediction only	Length = 520
BRU1_0577	>gnl|CDD|31566	COG1376	ErfK	Uncharacterized protein conserved in bacteria	Function unknown	Length = 232
BRU1_0578	>gnl|CDD|31215	COG1011	COG1011	Predicted hydrolase (HAD superfamily)	General function prediction only	Length = 229
BRU1_0579	>gnl|CDD|30950	COG0605	SodA	Superoxide dismutase	Inorganic ion transport and metabolism	Length = 204
BRU1_0580	No hits found	~	~	~	~	~
BRU1_0581	No hits found	~	~	~	~	~
BRU1_0582	>gnl|CDD|31956	COG1770	PtrB	Protease II	Amino acid transport and metabolism	Length = 682
BRU1_0583	>gnl|CDD|34565	COG4957	COG4957	Predicted transcriptional regulator	Transcription	Length = 148
BRU1_0584	No hits found	~	~	~	~	~
BRU1_0585	>gnl|CDD|30938	COG0593	DnaA	ATPase involved in DNA replication initiation	DNA replication, recombination, and repair	Length = 408
BRU1_0586	No hits found	~	~	~	~	~
BRU1_0587	>gnl|CDD|30503	COG0154	GatA	Asp-tRNAAsn/Glu-tRNAGln amidotransferase A subunit and related amidases	Translation, ribosomal structure and biogenesis	Length = 475
BRU1_0588	>gnl|CDD|32349	COG2166	COG2166	SufE protein probably involved in Fe-S center assembly	General function prediction only	Length = 144
BRU1_0589	No hits found	~	~	~	~	~
BRU1_0590	No hits found	~	~	~	~	~
BRU1_0591	>gnl|CDD|30987	COG0642	BaeS	Signal transduction histidine kinase	Signal transduction mechanisms	Length = 336
BRU1_0592	No hits found	~	~	~	~	~
BRU1_0593	>gnl|CDD|35006	COG5447	COG5447	Uncharacterized conserved protein	Function unknown	Length = 115
BRU1_0594	>gnl|CDD|34910	COG5330	COG5330	Uncharacterized protein conserved in bacteria	Function unknown	Length = 364
BRU1_0595	>gnl|CDD|34995	COG5436	COG5436	Predicted integral membrane protein	Function unknown	Length = 182
BRU1_0596	>gnl|CDD|34961	COG5402	COG5402	Uncharacterized conserved protein	Function unknown	Length = 194
BRU1_0597	>gnl|CDD|31087	COG0744	MrcB	Membrane carboxypeptidase (penicillin-binding protein)	Cell envelope biogenesis, outer membrane	Length = 661
BRU1_0598	No hits found	~	~	~	~	~
BRU1_0599	>gnl|CDD|34905	COG5323	COG5323	Uncharacterized conserved protein	Function unknown	Length = 410
BRU1_0600	>gnl|CDD|34311	COG4695	COG4695	Phage-related protein	Function unknown	Length = 398
BRU1_0601	No hits found	~	~	~	~	~
BRU1_0602	>gnl|CDD|33535	COG3740	COG3740	Phage head maturation protease	General function prediction only	Length = 194
BRU1_0603	>gnl|CDD|34272	COG4653	COG4653	Predicted phage phi-C31 gp36 major capsid-like protein	General function prediction only	Length = 422
BRU1_0604	No hits found	~	~	~	~	~
BRU1_0605	>gnl|CDD|35173	COG5614	COG5614	Bacteriophage head-tail adaptor	General function prediction only	Length = 109
BRU1_0606	No hits found	~	~	~	~	~
BRU1_0607	No hits found	~	~	~	~	~
BRU1_0608	>gnl|CDD|34996	COG5437	COG5437	Predicted secreted protein	Function unknown	Length = 138
BRU1_0609	No hits found	~	~	~	~	~
BRU1_0610	No hits found	~	~	~	~	~
BRU1_0611	>gnl|CDD|34878	COG5281	COG5281	Phage-related minor tail protein	Function unknown	Length = 833
BRU1_0612	>gnl|CDD|35007	COG5448	COG5448	Uncharacterized conserved protein	Function unknown	Length = 184
BRU1_0613	>gnl|CDD|35008	COG5449	COG5449	Uncharacterized conserved protein	Function unknown	Length = 225
BRU1_0614	>gnl|CDD|31134	COG0791	Spr	Cell wall-associated hydrolases (invasion-associated proteins)	Cell envelope biogenesis, outer membrane	Length = 197
BRU1_0616	No hits found	~	~	~	~	~
BRU1_0617	No hits found	~	~	~	~	~
BRU1_0618	No hits found	~	~	~	~	~
BRU1_0619	>gnl|CDD|31088	COG0745	OmpR	Response regulators consisting of a CheY-like receiver domain and a winged-helix DNA-binding domain	Signal transduction mechanisms / Transcription	Length = 229
BRU1_0620	>gnl|CDD|30987	COG0642	BaeS	Signal transduction histidine kinase	Signal transduction mechanisms	Length = 336
BRU1_0621	>gnl|CDD|34175	COG4520	LipA	Surface antigen	Cell envelope biogenesis, outer membrane	Length = 136
BRU1_0622	>gnl|CDD|33959	COG4235	COG4235	Cytochrome c biogenesis factor	Posttranslational modification, protein turnover, chaperones	Length = 287
BRU1_0623	>gnl|CDD|32483	COG2332	CcmE	Cytochrome c-type biogenesis protein CcmE	Posttranslational modification, protein turnover, chaperones	Length = 153
BRU1_0624	>gnl|CDD|31333	COG1138	CcmF	Cytochrome c biogenesis factor	Posttranslational modification, protein turnover, chaperones	Length = 648
BRU1_0625	>gnl|CDD|32902	COG3088	CcmH	Uncharacterized protein involved in biosynthesis of c-type cytochromes	Posttranslational modification, protein turnover, chaperones	Length = 153
BRU1_0626	>gnl|CDD|30614	COG0265	DegQ	Trypsin-like serine proteases typically periplasmic contain C-terminal PDZ domain	Posttranslational modification, protein turnover, chaperones	Length = 347
BRU1_0627	>gnl|CDD|31088	COG0745	OmpR	Response regulators consisting of a CheY-like receiver domain and a winged-helix DNA-binding domain	Signal transduction mechanisms / Transcription	Length = 229
BRU1_0628	>gnl|CDD|30987	COG0642	BaeS	Signal transduction histidine kinase	Signal transduction mechanisms	Length = 336
BRU1_0629	>gnl|CDD|31581	COG1391	GlnE	Glutamine synthetase adenylyltransferase	Posttranslational modification, protein turnover, chaperones / Signal transduction mechanisms	Length = 963
BRU1_0630	>gnl|CDD|33115	COG3306	COG3306	Glycosyltransferase involved in LPS biosynthesis	Cell envelope biogenesis, outer membrane	Length = 255
BRU1_0631	>gnl|CDD|30987	COG0642	BaeS	Signal transduction histidine kinase	Signal transduction mechanisms	Length = 336
BRU1_0632	>gnl|CDD|30656	COG0308	PepN	Aminopeptidase N	Amino acid transport and metabolism	Length = 859
BRU1_0633	>gnl|CDD|32782	COG2962	RarD	Predicted permeases	General function prediction only	Length = 293
BRU1_0634	>gnl|CDD|32643	COG2814	AraJ	Arabinose efflux permease	Carbohydrate transport and metabolism	Length = 394
BRU1_0635	>gnl|CDD|31761	COG1573	COG1573	Uracil-DNA glycosylase	DNA replication, recombination, and repair	Length = 202
BRU1_0636	>gnl|CDD|30989	COG0644	FixC	Dehydrogenases (flavoproteins)	Energy production and conversion	Length = 396
BRU1_0637	>gnl|CDD|32837	COG3021	COG3021	Uncharacterized protein conserved in bacteria	Function unknown	Length = 309
BRU1_0638	>gnl|CDD|31118	COG0775	Pfs	Nucleoside phosphorylase	Nucleotide transport and metabolism	Length = 234
BRU1_0639	No hits found	~	~	~	~	~
BRU1_0640	No hits found	~	~	~	~	~
BRU1_0641	>gnl|CDD|30970	COG0625	Gst	Glutathione S-transferase	Posttranslational modification, protein turnover, chaperones	Length = 211
BRU1_0642	>gnl|CDD|34346	COG4731	COG4731	Uncharacterized protein conserved in bacteria	Function unknown	Length = 162
BRU1_0643	No hits found	~	~	~	~	~
BRU1_0644	No hits found	~	~	~	~	~
BRU1_0645	>gnl|CDD|31475	COG1284	COG1284	Uncharacterized conserved protein	Function unknown	Length = 289
BRU1_0646	No hits found	~	~	~	~	~
BRU1_0647	No hits found	~	~	~	~	~
BRU1_0648	No hits found	~	~	~	~	~
BRU1_0649	>gnl|CDD|32510	COG2363	COG2363	Uncharacterized small membrane protein	Function unknown	Length = 124
BRU1_0650	>gnl|CDD|30428	COG0079	HisC	Histidinol-phosphate/aromatic aminotransferase and cobyric acid decarboxylase	Amino acid transport and metabolism	Length = 356
BRU1_0651	>gnl|CDD|34580	COG4974	XerD	Site-specific recombinase XerD	DNA replication, recombination, and repair	Length = 300
BRU1_0652	No hits found	~	~	~	~	~
BRU1_0653	No hits found	~	~	~	~	~
BRU1_0654	No hits found	~	~	~	~	~
BRU1_0655	No hits found	~	~	~	~	~
BRU1_0656	No hits found	~	~	~	~	~
BRU1_0657	>gnl|CDD|33538	COG3743	COG3743	Uncharacterized conserved protein	Function unknown	Length = 133
BRU1_0658	>gnl|CDD|31084	COG0741	MltE	Soluble lytic murein transglycosylase and related regulatory proteins (some contain LysM/invasin domains)	Cell envelope biogenesis, outer membrane	Length = 296
BRU1_0659	No hits found	~	~	~	~	~
BRU1_0660	No hits found	~	~	~	~	~
BRU1_0661	>gnl|CDD|30677	COG0329	DapA	Dihydrodipicolinate synthase/N-acetylneuraminate lyase	Amino acid transport and metabolism / Cell envelope biogenesis, outer membrane	Length = 299
BRU1_0662	>gnl|CDD|31035	COG0691	SmpB	tmRNA-binding protein	Posttranslational modification, protein turnover, chaperones	Length = 153
BRU1_0663	>gnl|CDD|31761	COG1573	COG1573	Uracil-DNA glycosylase	DNA replication, recombination, and repair	Length = 202
BRU1_0664	>gnl|CDD|31621	COG1432	COG1432	Uncharacterized conserved protein	Function unknown	Length = 181
BRU1_0665	No hits found	~	~	~	~	~
BRU1_0666	>gnl|CDD|31944	COG1758	RpoZ	DNA-directed RNA polymerase subunit K/omega	Transcription	Length = 74
BRU1_0667	>gnl|CDD|30665	COG0317	SpoT	Guanosine polyphosphate pyrophosphohydrolases/synthetases	Signal transduction mechanisms / Transcription	Length = 701
BRU1_0668	>gnl|CDD|30809	COG0461	PyrE	Orotate phosphoribosyltransferase	Nucleotide transport and metabolism	Length = 201
BRU1_0669	>gnl|CDD|31008	COG0664	Crp	cAMP-binding proteins - catabolite gene activator and regulatory subunit of cAMP-dependent protein kinases	Signal transduction mechanisms	Length = 214
BRU1_0670	>gnl|CDD|30980	COG0635	HemN	Coproporphyrinogen III oxidase and related Fe-S oxidoreductases	Coenzyme metabolism	Length = 416
BRU1_0671	>gnl|CDD|32405	COG2223	NarK	Nitrate/nitrite transporter	Inorganic ion transport and metabolism	Length = 417
BRU1_0672	>gnl|CDD|32389	COG2207	AraC	AraC-type DNA-binding domain-containing proteins	Transcription	Length = 127
BRU1_0673	>gnl|CDD|33029	COG3216	COG3216	Uncharacterized protein conserved in bacteria	Function unknown	Length = 184
BRU1_0674	>gnl|CDD|31079	COG0736	AcpS	Phosphopantetheinyl transferase (holo-ACP synthase)	Lipid metabolism	Length = 127
BRU1_0675	>gnl|CDD|31025	COG0681	LepB	Signal peptidase I	Intracellular trafficking and secretion	Length = 166
BRU1_0676	>gnl|CDD|30916	COG0571	Rnc	dsRNA-specific ribonuclease	Transcription	Length = 235
BRU1_0677	No hits found	~	~	~	~	~
BRU1_0678	>gnl|CDD|31353	COG1159	Era	GTPase	General function prediction only	Length = 298
BRU1_0679	>gnl|CDD|31571	COG1381	RecO	Recombinational DNA repair protein (RecF pathway)	DNA replication, recombination, and repair	Length = 251
BRU1_0680	>gnl|CDD|34925	COG5350	COG5350	Predicted protein tyrosine phosphatase	General function prediction only	Length = 172
BRU1_0681	>gnl|CDD|32080	COG1896	COG1896	Predicted hydrolases of HD superfamily	General function prediction only	Length = 193
BRU1_0682	>gnl|CDD|30703	COG0354	COG0354	Predicted aminomethyltransferase related to GcvT	General function prediction only	Length = 305
BRU1_0683	>gnl|CDD|30393	COG0044	PyrC	Dihydroorotase and related cyclic amidohydrolases	Nucleotide transport and metabolism	Length = 430
BRU1_0684	No hits found	~	~	~	~	~
BRU1_0685	No hits found	~	~	~	~	~
BRU1_0686	>gnl|CDD|35010	COG5451	COG5451	Predicted secreted protein	Function unknown	Length = 128
BRU1_0687	>gnl|CDD|31251	COG1051	COG1051	ADP-ribose pyrophosphatase	Nucleotide transport and metabolism	Length = 145
BRU1_0688	>gnl|CDD|32318	COG2135	COG2135	Uncharacterized conserved protein	Function unknown	Length = 226
BRU1_0689	>gnl|CDD|31470	COG1279	COG1279	Lysine efflux permease	General function prediction only	Length = 202
BRU1_0690	No hits found	~	~	~	~	~
BRU1_0691	>gnl|CDD|30564	COG0215	CysS	Cysteinyl-tRNA synthetase	Translation, ribosomal structure and biogenesis	Length = 464
BRU1_0692	No hits found	~	~	~	~	~
BRU1_0693	>gnl|CDD|30468	COG0119	LeuA	Isopropylmalate/homocitrate/citramalate synthases	Amino acid transport and metabolism	Length = 409
BRU1_0694	>gnl|CDD|32782	COG2962	RarD	Predicted permeases	General function prediction only	Length = 293
BRU1_0695	>gnl|CDD|31082	COG0739	NlpD	Membrane proteins related to metalloendopeptidases	Cell envelope biogenesis, outer membrane	Length = 277
BRU1_0696	>gnl|CDD|30380	COG0030	KsgA	Dimethyladenosine transferase (rRNA methylation)	Translation, ribosomal structure and biogenesis	Length = 259
BRU1_0697	>gnl|CDD|32178	COG1995	PdxA	Pyridoxal phosphate biosynthesis protein	Coenzyme metabolism	Length = 332
BRU1_0698	>gnl|CDD|31103	COG0760	SurA	Parvulin-like peptidyl-prolyl isomerase	Posttranslational modification, protein turnover, chaperones	Length = 320
BRU1_0699	>gnl|CDD|31641	COG1452	Imp	Organic solvent tolerance protein OstA	Cell envelope biogenesis, outer membrane	Length = 784
BRU1_0700	>gnl|CDD|31138	COG0795	COG0795	Predicted permeases	General function prediction only	Length = 364
BRU1_0701	>gnl|CDD|31138	COG0795	COG0795	Predicted permeases	General function prediction only	Length = 364
BRU1_0702	No hits found	~	~	~	~	~
BRU1_0703	>gnl|CDD|30609	COG0260	PepB	Leucyl aminopeptidase	Amino acid transport and metabolism	Length = 485
BRU1_0704	>gnl|CDD|32751	COG2927	HolC	DNA polymerase III chi subunit	DNA replication, recombination, and repair	Length = 144
BRU1_0705	No hits found	~	~	~	~	~
BRU1_0706	>gnl|CDD|30834	COG0488	Uup	ATPase components of ABC transporters with duplicated ATPase domains	General function prediction only	Length = 530
BRU1_0707	>gnl|CDD|32472	COG2318	DinB	Uncharacterized protein conserved in bacteria	Function unknown	Length = 172
BRU1_0708	>gnl|CDD|30454	COG0105	Ndk	Nucleoside diphosphate kinase	Nucleotide transport and metabolism	Length = 135
BRU1_0709	>gnl|CDD|32940	COG3126	COG3126	Uncharacterized protein conserved in bacteria	Function unknown	Length = 158
BRU1_0710	>gnl|CDD|30662	COG0314	MoaE	Molybdopterin converting factor large subunit	Coenzyme metabolism	Length = 149
BRU1_0711	>gnl|CDD|32160	COG1977	MoaD	Molybdopterin converting factor small subunit	Coenzyme metabolism	Length = 84
BRU1_0712	>gnl|CDD|30904	COG0558	PgsA	Phosphatidylglycerophosphate synthase	Lipid metabolism	Length = 192
BRU1_0713	>gnl|CDD|30670	COG0322	UvrC	Nuclease subunit of the excinuclease complex	DNA replication, recombination, and repair	Length = 581
BRU1_0714	>gnl|CDD|31231	COG1028	FabG	Dehydrogenases with different specificities (related to short-chain alcohol dehydrogenases)	Secondary metabolites biosynthesis, transport, and catabolism / General function prediction only	Length = 251
BRU1_0715	>gnl|CDD|33435	COG3637	COG3637	Opacity protein and related surface antigens	Cell envelope biogenesis, outer membrane	Length = 199
BRU1_0716	>gnl|CDD|30970	COG0625	Gst	Glutathione S-transferase	Posttranslational modification, protein turnover, chaperones	Length = 211
BRU1_0717	No hits found	~	~	~	~	~
BRU1_0718	>gnl|CDD|33514	COG3719	Rna	Ribonuclease I	Translation, ribosomal structure and biogenesis	Length = 249
BRU1_0719	>gnl|CDD|35070	COG5511	COG5511	Bacteriophage capsid protein	General function prediction only	Length = 492
BRU1_0720	>gnl|CDD|32781	COG2961	ComJ	Protein involved in catabolism of external DNA	General function prediction only	Length = 279
BRU1_0721	No hits found	~	~	~	~	~
BRU1_0722	>gnl|CDD|30592	COG0243	BisC	Anaerobic dehydrogenases typically selenocysteine-containing	Energy production and conversion	Length = 765
BRU1_0723	No hits found	~	~	~	~	~
BRU1_0724	>gnl|CDD|30647	COG0299	PurN	Folate-dependent phosphoribosylglycinamide formyltransferase PurN	Nucleotide transport and metabolism	Length = 200
BRU1_0725	>gnl|CDD|30499	COG0150	PurM	Phosphoribosylaminoimidazole (AIR) synthetase	Nucleotide transport and metabolism	Length = 345
BRU1_0726	No hits found	~	~	~	~	~
BRU1_0727	No hits found	~	~	~	~	~
BRU1_0728	>gnl|CDD|30973	COG0628	PerM	Predicted permease	General function prediction only	Length = 355
BRU1_0729	>gnl|CDD|30938	COG0593	DnaA	ATPase involved in DNA replication initiation	DNA replication, recombination, and repair	Length = 408
BRU1_0730	>gnl|CDD|30800	COG0451	WcaG	Nucleoside-diphosphate-sugar epimerases	Cell envelope biogenesis, outer membrane / Carbohydrate transport and metabolism	Length = 314
BRU1_0731	No hits found	~	~	~	~	~
BRU1_0732	>gnl|CDD|31231	COG1028	FabG	Dehydrogenases with different specificities (related to short-chain alcohol dehydrogenases)	Secondary metabolites biosynthesis, transport, and catabolism / General function prediction only	Length = 251
BRU1_0733	No hits found	~	~	~	~	~
BRU1_0734	No hits found	~	~	~	~	~
BRU1_0735	>gnl|CDD|31807	COG1620	LldP	L-lactate permease	Energy production and conversion	Length = 522
BRU1_0736	No hits found	~	~	~	~	~
BRU1_0737	No hits found	~	~	~	~	~
BRU1_0738	>gnl|CDD|32359	COG2176	PolC	DNA polymerase III alpha subunit (gram-positive type)	DNA replication, recombination, and repair	Length = 1444
BRU1_0739	>gnl|CDD|32202	COG2019	AdkA	Archaeal adenylate kinase	Nucleotide transport and metabolism	Length = 189
BRU1_0740	No hits found	~	~	~	~	~
BRU1_0741	>gnl|CDD|34541	COG4933	COG4933	Uncharacterized conserved protein	Function unknown	Length = 124
BRU1_0742	No hits found	~	~	~	~	~
BRU1_0743	No hits found	~	~	~	~	~
BRU1_0744	No hits found	~	~	~	~	~
BRU1_0745	No hits found	~	~	~	~	~
BRU1_0746	No hits found	~	~	~	~	~
BRU1_0747	No hits found	~	~	~	~	~
BRU1_0748	>gnl|CDD|32684	COG2856	COG2856	Predicted Zn peptidase	Amino acid transport and metabolism	Length = 213
BRU1_0749	No hits found	~	~	~	~	~
BRU1_0750	>gnl|CDD|34525	COG4916	COG4916	Uncharacterized protein containing a TIR (Toll-Interleukin 1-resistance) domain	Function unknown	Length = 329
BRU1_0751	>gnl|CDD|34596	COG4991	COG4991	Uncharacterized protein with a bacterial SH3 domain homologue	Function unknown	Length = 155
BRU1_0752	No hits found	~	~	~	~	~
BRU1_0753	No hits found	~	~	~	~	~
BRU1_0754	>gnl|CDD|30971	COG0626	MetC	Cystathionine beta-lyases/cystathionine gamma-synthases	Amino acid transport and metabolism	Length = 396
BRU1_0755	No hits found	~	~	~	~	~
BRU1_0756	>gnl|CDD|31176	COG0834	HisJ	ABC-type amino acid transport/signal transduction systems periplasmic component/domain	Amino acid transport and metabolism / Signal transduction mechanisms	Length = 275
BRU1_0757	No hits found	~	~	~	~	~
BRU1_0758	>gnl|CDD|34232	COG4597	BatB	ABC-type amino acid transport system permease component	Amino acid transport and metabolism	Length = 397
BRU1_0759	>gnl|CDD|31108	COG0765	HisM	ABC-type amino acid transport system permease component	Amino acid transport and metabolism	Length = 222
BRU1_0760	>gnl|CDD|31323	COG1126	GlnQ	ABC-type polar amino acid transport system ATPase component	Amino acid transport and metabolism	Length = 240
BRU1_0761	>gnl|CDD|30999	COG0654	UbiH	2-polyprenyl-6-methoxyphenol hydroxylase and related FAD-dependent oxidoreductases	Coenzyme metabolism / Energy production and conversion	Length = 387
BRU1_0762	>gnl|CDD|34098	COG4391	COG4391	Uncharacterized protein conserved in bacteria	Function unknown	Length = 62
BRU1_0763	>gnl|CDD|31196	COG0855	Ppk	Polyphosphate kinase	Inorganic ion transport and metabolism	Length = 696
BRU1_0764	>gnl|CDD|30597	COG0248	GppA	Exopolyphosphatase	Nucleotide transport and metabolism / Inorganic ion transport and metabolism	Length = 492
BRU1_0765	>gnl|CDD|30697	COG0349	Rnd	Ribonuclease D	Translation, ribosomal structure and biogenesis	Length = 361
BRU1_0766	>gnl|CDD|30522	COG0173	AspS	Aspartyl-tRNA synthetase	Translation, ribosomal structure and biogenesis	Length = 585
BRU1_0767	No hits found	~	~	~	~	~
BRU1_0768	No hits found	~	~	~	~	~
BRU1_0769	>gnl|CDD|30537	COG0188	GyrA	Type IIA topoisomerase (DNA gyrase/topo II topoisomerase IV) A subunit	DNA replication, recombination, and repair	Length = 804
BRU1_0770	>gnl|CDD|32758	COG2935	COG2935	Putative arginyl-tRNA:protein arginylyltransferase	Posttranslational modification, protein turnover, chaperones	Length = 253
BRU1_0771	>gnl|CDD|31900	COG1714	COG1714	Predicted membrane protein/domain	Function unknown	Length = 172
BRU1_0772	>gnl|CDD|30462	COG0113	HemB	Delta-aminolevulinic acid dehydratase	Coenzyme metabolism	Length = 330
BRU1_0773	>gnl|CDD|31227	COG1024	CaiD	Enoyl-CoA hydratase/carnithine racemase	Lipid metabolism	Length = 257
BRU1_0774	No hits found	~	~	~	~	~
BRU1_0775	>gnl|CDD|32031	COG1846	MarR	Transcriptional regulators	Transcription	Length = 126
BRU1_0776	No hits found	~	~	~	~	~
BRU1_0777	>gnl|CDD|32808	COG2989	COG2989	Uncharacterized protein conserved in bacteria	Function unknown	Length = 561
BRU1_0778	No hits found	~	~	~	~	~
BRU1_0779	>gnl|CDD|30461	COG0112	GlyA	Glycine/serine hydroxymethyltransferase	Amino acid transport and metabolism	Length = 413
BRU1_0780	>gnl|CDD|31518	COG1327	COG1327	Predicted transcriptional regulator consists of a Zn-ribbon and ATP-cone domains	Transcription	Length = 156
BRU1_0781	>gnl|CDD|32168	COG1985	RibD	Pyrimidine reductase riboflavin biosynthesis	Coenzyme metabolism	Length = 218
BRU1_0782	>gnl|CDD|30655	COG0307	RibC	Riboflavin synthase alpha chain	Coenzyme metabolism	Length = 204
BRU1_0783	>gnl|CDD|30403	COG0054	RibH	Riboflavin synthase beta-chain	Coenzyme metabolism	Length = 152
BRU1_0784	>gnl|CDD|31124	COG0781	NusB	Transcription termination factor	Transcription	Length = 151
BRU1_0785	>gnl|CDD|33602	COG3808	OVP1	Inorganic pyrophosphatase	Energy production and conversion	Length = 703
BRU1_0786	>gnl|CDD|32737	COG2913	SmpA	Small protein A (tmRNA-binding)	Translation, ribosomal structure and biogenesis	Length = 147
BRU1_0787	>gnl|CDD|35011	COG5452	COG5452	Uncharacterized conserved protein	Function unknown	Length = 180
BRU1_0788	No hits found	~	~	~	~	~
BRU1_0789	No hits found	~	~	~	~	~
BRU1_0790	>gnl|CDD|30765	COG0416	PlsX	Fatty acid/phospholipid biosynthesis enzyme	Lipid metabolism	Length = 338
BRU1_0791	>gnl|CDD|30680	COG0332	FabH	3-oxoacyl-(acyl carrier protein)synthase III	Lipid transport and metabolism	Length = 323
BRU1_0792	>gnl|CDD|31119	COG0776	HimA	Bacterial nucleoid DNA-binding protein	DNA replication, recombination, and repair	Length = 94
BRU1_0793	>gnl|CDD|31132	COG0789	SoxR	Predicted transcriptional regulators	Transcription	Length = 124
BRU1_0794	>gnl|CDD|32259	COG2076	EmrE	Membrane transporters of cations and cationic drugs	Inorganic ion transport and metabolism	Length = 106
BRU1_0795	>gnl|CDD|32331	COG2148	WcaJ	Sugar transferases involved in lipopolysaccharide synthesis	Cell envelope biogenesis, outer membrane	Length = 226
BRU1_0796	No hits found	~	~	~	~	~
BRU1_0797	>gnl|CDD|31784	COG1596	Wza	Periplasmic protein involved in polysaccharide export	Cell envelope biogenesis, outer membrane	Length = 239
BRU1_0798	>gnl|CDD|30835	COG0489	Mrp	ATPases involved in chromosome partitioning	Cell division and chromosome partitioning	Length = 265
BRU1_0799	No hits found	~	~	~	~	~
BRU1_0800	>gnl|CDD|31800	COG1612	CtaA	Uncharacterized protein required for cytochrome oxidase assembly	Posttranslational modification, protein turnover, chaperones	Length = 323
BRU1_0801	>gnl|CDD|30351	COG0002	ArgC	Acetylglutamate semialdehyde dehydrogenase	Amino acid transport and metabolism	Length = 349
BRU1_0802	>gnl|CDD|30360	COG0010	SpeB	Arginase/agmatinase/formimionoglutamate hydrolase arginase family	Amino acid transport and metabolism	Length = 305
BRU1_0803	>gnl|CDD|30452	COG0103	RpsI	Ribosomal protein S9	Translation, ribosomal structure and biogenesis	Length = 130
BRU1_0804	>gnl|CDD|30451	COG0102	RplM	Ribosomal protein L13	Translation, ribosomal structure and biogenesis	Length = 148
BRU1_0805	>gnl|CDD|32233	COG2050	PaaI	Uncharacterized protein possibly involved in aromatic compounds catabolism	Secondary metabolites biosynthesis, transport, and catabolism	Length = 141
BRU1_0806	>gnl|CDD|32700	COG2873	MET17	O-acetylhomoserine sulfhydrylase	Amino acid transport and metabolism	Length = 426
BRU1_0807	No hits found	~	~	~	~	~
BRU1_0808	No hits found	~	~	~	~	~
BRU1_0809	No hits found	~	~	~	~	~
BRU1_0810	No hits found	~	~	~	~	~
BRU1_0811	No hits found	~	~	~	~	~
BRU1_0812	No hits found	~	~	~	~	~
BRU1_0813	No hits found	~	~	~	~	~
BRU1_0814	No hits found	~	~	~	~	~
BRU1_0815	>gnl|CDD|31180	COG0838	NuoA	NADH:ubiquinone oxidoreductase subunit 3 (chain A)	Energy production and conversion	Length = 123
BRU1_0816	>gnl|CDD|30726	COG0377	NuoB	NADH:ubiquinone oxidoreductase 20 kD subunit and related Fe-S oxidoreductases	Energy production and conversion	Length = 194
BRU1_0817	>gnl|CDD|31193	COG0852	NuoC	NADH:ubiquinone oxidoreductase 27 kD subunit	Energy production and conversion	Length = 176
BRU1_0818	>gnl|CDD|30994	COG0649	NuoD	NADH:ubiquinone oxidoreductase 49 kD subunit 7	Energy production and conversion	Length = 398
BRU1_0819	>gnl|CDD|32089	COG1905	NuoE	NADH:ubiquinone oxidoreductase 24 kD subunit	Energy production and conversion	Length = 160
BRU1_0820	>gnl|CDD|32078	COG1894	NuoF	NADH:ubiquinone oxidoreductase NADH-binding (51 kD) subunit	Energy production and conversion	Length = 424
BRU1_0821	>gnl|CDD|31237	COG1034	NuoG	NADH dehydrogenase/NADH:ubiquinone oxidoreductase 75 kD subunit (chain G)	Energy production and conversion	Length = 693
BRU1_0822	>gnl|CDD|31209	COG1005	NuoH	NADH:ubiquinone oxidoreductase subunit 1 (chain H)	Energy production and conversion	Length = 332
BRU1_0823	>gnl|CDD|31338	COG1143	NuoI	Formate hydrogenlyase subunit 6/NADH:ubiquinone oxidoreductase 23 kD subunit (chain I)	Energy production and conversion	Length = 172
BRU1_0824	>gnl|CDD|31181	COG0839	NuoJ	NADH:ubiquinone oxidoreductase subunit 6 (chain J)	Energy production and conversion	Length = 166
BRU1_0825	>gnl|CDD|31057	COG0713	NuoK	NADH:ubiquinone oxidoreductase subunit 11 or 4L (chain K)	Energy production and conversion	Length = 100
BRU1_0826	>gnl|CDD|31213	COG1009	NuoL	NADH:ubiquinone oxidoreductase subunit 5 (chain L)/Multisubunit Na+/H+ antiporter MnhA subunit	Energy production and conversion / Inorganic ion transport and metabolism	Length = 606
BRU1_0827	>gnl|CDD|31212	COG1008	NuoM	NADH:ubiquinone oxidoreductase subunit 4 (chain M)	Energy production and conversion	Length = 497
BRU1_0828	>gnl|CDD|31211	COG1007	NuoN	NADH:ubiquinone oxidoreductase subunit 2 (chain N)	Energy production and conversion	Length = 475
BRU1_0829	>gnl|CDD|30688	COG0340	BirA	Biotin-(acetyl-CoA carboxylase) ligase	Coenzyme metabolism	Length = 238
BRU1_0830	>gnl|CDD|30940	COG0595	COG0595	Predicted hydrolase of the metallo-beta-lactamase superfamily	General function prediction only	Length = 555
BRU1_0831	>gnl|CDD|30694	COG0346	GloA	Lactoylglutathione lyase and related lyases	Amino acid transport and metabolism	Length = 138
BRU1_0832	>gnl|CDD|35013	COG5454	COG5454	Predicted secreted protein	Function unknown	Length = 89
BRU1_0833	No hits found	~	~	~	~	~
BRU1_0834	No hits found	~	~	~	~	~
BRU1_0835	>gnl|CDD|30791	COG0442	ProS	Prolyl-tRNA synthetase	Translation, ribosomal structure and biogenesis	Length = 500
BRU1_0836	>gnl|CDD|34229	COG4591	LolE	ABC-type transport system involved in lipoprotein release permease component	Cell envelope biogenesis, outer membrane	Length = 408
BRU1_0837	>gnl|CDD|31331	COG1136	SalX	ABC-type antimicrobial peptide transport system ATPase component	Defense mechanisms	Length = 226
BRU1_0838	>gnl|CDD|30932	COG0587	DnaE	DNA polymerase III alpha subunit	DNA replication, recombination, and repair	Length = 1139
BRU1_0839	No hits found	~	~	~	~	~
BRU1_0840	No hits found	~	~	~	~	~
BRU1_0841	>gnl|CDD|33707	COG3921	COG3921	Uncharacterized protein conserved in bacteria	Function unknown	Length = 300
BRU1_0842	No hits found	~	~	~	~	~
BRU1_0843	>gnl|CDD|30868	COG0522	RpsD	Ribosomal protein S4 and related proteins	Translation, ribosomal structure and biogenesis	Length = 205
BRU1_0844	>gnl|CDD|30386	COG0037	MesJ	Predicted ATPase of the PP-loop superfamily implicated in cell cycle control	Cell division and chromosome partitioning	Length = 298
BRU1_0845	>gnl|CDD|30831	COG0483	SuhB	Archaeal fructose-16-bisphosphatase and related enzymes of inositol monophosphatase family	Carbohydrate transport and metabolism	Length = 260
BRU1_0846	>gnl|CDD|32643	COG2814	AraJ	Arabinose efflux permease	Carbohydrate transport and metabolism	Length = 394
BRU1_0847	No hits found	~	~	~	~	~
BRU1_0848	>gnl|CDD|30626	COG0278	COG0278	Glutaredoxin-related protein	Posttranslational modification, protein turnover, chaperones	Length = 105
BRU1_0849	>gnl|CDD|30620	COG0271	BolA	Stress-induced morphogen (activity unknown)	Signal transduction mechanisms	Length = 90
BRU1_0850	>gnl|CDD|30395	COG0046	PurL	Phosphoribosylformylglycinamidine (FGAM) synthase synthetase domain	Nucleotide transport and metabolism	Length = 743
BRU1_0851	No hits found	~	~	~	~	~
BRU1_0852	>gnl|CDD|30970	COG0625	Gst	Glutathione S-transferase	Posttranslational modification, protein turnover, chaperones	Length = 211
BRU1_0853	>gnl|CDD|30396	COG0047	PurL	Phosphoribosylformylglycinamidine (FGAM) synthase glutamine amidotransferase domain	Nucleotide transport and metabolism	Length = 231
BRU1_0854	>gnl|CDD|32013	COG1828	PurS	Phosphoribosylformylglycinamidine (FGAM) synthase- PurS component	Nucleotide transport and metabolism	Length = 83
BRU1_0855	>gnl|CDD|30501	COG0152	PurC	Phosphoribosylaminoimidazolesuccinocarboxamide (SAICAR) synthase	Nucleotide transport and metabolism	Length = 247
BRU1_0856	>gnl|CDD|35026	COG5467	COG5467	Uncharacterized conserved protein	Function unknown	Length = 104
BRU1_0857	>gnl|CDD|33628	COG3836	HpcH	24-dihydroxyhept-2-ene-17-dioic acid aldolase	Carbohydrate transport and metabolism	Length = 255
BRU1_0858	>gnl|CDD|33347	COG3545	COG3545	Predicted esterase of the alpha/beta hydrolase fold	General function prediction only	Length = 181
BRU1_0859	No hits found	~	~	~	~	~
BRU1_0860	No hits found	~	~	~	~	~
BRU1_0861	>gnl|CDD|32584	COG2514	COG2514	Predicted ring-cleavage extradiol dioxygenase	General function prediction only	Length = 265
BRU1_0862	>gnl|CDD|30365	COG0015	PurB	Adenylosuccinate lyase	Nucleotide transport and metabolism	Length = 438
BRU1_0863	>gnl|CDD|30385	COG0036	Rpe	Pentose-5-phosphate-3-epimerase	Carbohydrate transport and metabolism	Length = 220
BRU1_0864	>gnl|CDD|31748	COG1560	HtrB	Lauroyl/myristoyl acyltransferase	Cell envelope biogenesis, outer membrane	Length = 308
BRU1_0865	>gnl|CDD|30949	COG0604	Qor	NADPH:quinone reductase and related Zn-dependent oxidoreductases	Energy production and conversion / General function prediction only	Length = 326
BRU1_0866	>gnl|CDD|30652	COG0304	FabB	3-oxoacyl-(acyl-carrier-protein) synthase	Lipid metabolism / Secondary metabolites biosynthesis, transport, and catabolism	Length = 412
BRU1_0867	>gnl|CDD|30652	COG0304	FabB	3-oxoacyl-(acyl-carrier-protein) synthase	Lipid metabolism / Secondary metabolites biosynthesis, transport, and catabolism	Length = 412
BRU1_0868	>gnl|CDD|30585	COG0236	AcpP	Acyl carrier protein	Lipid metabolism / Secondary metabolites biosynthesis, transport, and catabolism	Length = 80
BRU1_0869	>gnl|CDD|33711	COG3926	zliS	Putative secretion activating protein	General function prediction only	Length = 252
BRU1_0870	>gnl|CDD|32200	COG2017	GalM	Galactose mutarotase and related enzymes	Carbohydrate transport and metabolism	Length = 308
BRU1_0871	>gnl|CDD|30870	COG0524	RbsK	Sugar kinases ribokinase family	Carbohydrate transport and metabolism	Length = 311
BRU1_0872	No hits found	~	~	~	~	~
BRU1_0873	>gnl|CDD|33257	COG3454	COG3454	Metal-dependent hydrolase involved in phosphonate metabolism	Inorganic ion transport and metabolism	Length = 377
BRU1_0874	>gnl|CDD|30982	COG0637	COG0637	Predicted phosphatase/phosphohexomutase	General function prediction only	Length = 221
BRU1_0875	>gnl|CDD|31176	COG0834	HisJ	ABC-type amino acid transport/signal transduction systems periplasmic component/domain	Amino acid transport and metabolism / Signal transduction mechanisms	Length = 275
BRU1_0876	>gnl|CDD|30391	COG0042	COG0042	tRNA-dihydrouridine synthase	Translation, ribosomal structure and biogenesis	Length = 323
BRU1_0877	>gnl|CDD|33378	COG3577	COG3577	Predicted aspartyl protease	General function prediction only	Length = 215
BRU1_0878	>gnl|CDD|33122	COG3313	COG3313	Predicted Fe-S protein	General function prediction only	Length = 74
BRU1_0879	>gnl|CDD|30717	COG0368	CobS	Cobalamin-5-phosphate synthase	Coenzyme metabolism	Length = 246
BRU1_0880	>gnl|CDD|32221	COG2038	CobT	NaMN:DMB phosphoribosyltransferase	Coenzyme metabolism	Length = 347
BRU1_0881	>gnl|CDD|31711	COG1522	Lrp	Transcriptional regulators	Transcription	Length = 154
BRU1_0882	>gnl|CDD|31761	COG1573	COG1573	Uracil-DNA glycosylase	DNA replication, recombination, and repair	Length = 202
BRU1_0883	>gnl|CDD|31714	COG1525	COG1525	Micrococcal nuclease (thermonuclease) homologs	DNA replication, recombination, and repair	Length = 192
BRU1_0884	No hits found	~	~	~	~	~
BRU1_0885	>gnl|CDD|31133	COG0790	COG0790	FOG: TPR repeat SEL1 subfamily	General function prediction only	Length = 292
BRU1_0886	>gnl|CDD|31052	COG0708	XthA	Exonuclease III	DNA replication, recombination, and repair	Length = 261
BRU1_0887	>gnl|CDD|32798	COG2979	COG2979	Uncharacterized protein conserved in bacteria	Function unknown	Length = 225
BRU1_0888	>gnl|CDD|30664	COG0316	IscA	Uncharacterized conserved protein	Function unknown	Length = 110
BRU1_0889	>gnl|CDD|30581	COG0232	Dgt	dGTP triphosphohydrolase	Nucleotide transport and metabolism	Length = 412
BRU1_0890	>gnl|CDD|30368	COG0018	ArgS	Arginyl-tRNA synthetase	Translation, ribosomal structure and biogenesis	Length = 577
BRU1_0891	>gnl|CDD|34937	COG5373	COG5373	Predicted membrane protein	Function unknown	Length = 931
BRU1_0892	>gnl|CDD|31661	COG1472	BglX	Beta-glucosidase-related glycosidases	Carbohydrate transport and metabolism	Length = 397
BRU1_0893	>gnl|CDD|31545	COG1354	COG1354	Uncharacterized conserved protein	Function unknown	Length = 248
BRU1_0894	>gnl|CDD|31576	COG1386	COG1386	Predicted transcriptional regulator containing the HTH domain	Transcription	Length = 184
BRU1_0895	>gnl|CDD|32011	COG1826	TatA	Sec-independent protein secretion pathway components	Intracellular trafficking and secretion	Length = 94
BRU1_0896	>gnl|CDD|32011	COG1826	TatA	Sec-independent protein secretion pathway components	Intracellular trafficking and secretion	Length = 94
BRU1_0897	>gnl|CDD|31148	COG0805	TatC	Sec-independent protein secretion pathway component TatC	Intracellular trafficking and secretion	Length = 255
BRU1_0898	>gnl|CDD|30521	COG0172	SerS	Seryl-tRNA synthetase	Translation, ribosomal structure and biogenesis	Length = 429
BRU1_0899	>gnl|CDD|30842	COG0496	SurE	Predicted acid phosphatase	General function prediction only	Length = 252
BRU1_0900	>gnl|CDD|32588	COG2518	Pcm	Protein-L-isoaspartate carboxylmethyltransferase	Posttranslational modification, protein turnover, chaperones	Length = 209
BRU1_0901	>gnl|CDD|31082	COG0739	NlpD	Membrane proteins related to metalloendopeptidases	Cell envelope biogenesis, outer membrane	Length = 277
BRU1_0902	>gnl|CDD|32599	COG2607	COG2607	Predicted ATPase (AAA+ superfamily)	General function prediction only	Length = 287
BRU1_0903	>gnl|CDD|32047	COG1862	YajC	Preprotein translocase subunit YajC	Intracellular trafficking and secretion	Length = 97
BRU1_0904	>gnl|CDD|30690	COG0342	SecD	Preprotein translocase subunit SecD	Intracellular trafficking and secretion	Length = 506
BRU1_0905	>gnl|CDD|33532	COG3737	COG3737	Uncharacterized conserved protein	Function unknown	Length = 127
BRU1_0906	>gnl|CDD|31750	COG1562	ERG9	Phytoene/squalene synthetase	Lipid metabolism	Length = 288
BRU1_0907	>gnl|CDD|31399	COG1206	Gid	NAD(FAD)-utilizing enzyme possibly involved in translation	Translation, ribosomal structure and biogenesis	Length = 439
BRU1_0908	>gnl|CDD|35016	COG5457	COG5457	Uncharacterized conserved small protein	Function unknown	Length = 63
BRU1_0909	>gnl|CDD|34481	COG4872	COG4872	Predicted membrane protein	Function unknown	Length = 394
BRU1_0910	>gnl|CDD|34538	COG4929	COG4929	Uncharacterized membrane-anchored protein	Function unknown	Length = 190
BRU1_0911	>gnl|CDD|30890	COG0544	Tig	FKBP-type peptidyl-prolyl cis-trans isomerase (trigger factor)	Posttranslational modification, protein turnover, chaperones	Length = 441
BRU1_0912	>gnl|CDD|30413	COG0064	GatB	Asp-tRNAAsn/Glu-tRNAGln amidotransferase B subunit (PET112 homolog)	Translation, ribosomal structure and biogenesis	Length = 483
BRU1_0913	>gnl|CDD|30804	COG0456	RimI	Acetyltransferases	General function prediction only	Length = 177
BRU1_0914	>gnl|CDD|33556	COG3761	COG3761	NADH:ubiquinone oxidoreductase 17.2 kD subunit	Energy production and conversion	Length = 118
BRU1_0915	No hits found	~	~	~	~	~
BRU1_0916	>gnl|CDD|34378	COG4765	COG4765	Uncharacterized protein conserved in bacteria	Function unknown	Length = 164
BRU1_0917	>gnl|CDD|32507	COG2360	Aat	Leu/Phe-tRNA-protein transferase	Posttranslational modification, protein turnover, chaperones	Length = 221
BRU1_0918	>gnl|CDD|30788	COG0439	AccC	Biotin carboxylase	Lipid metabolism	Length = 449
BRU1_0919	>gnl|CDD|30857	COG0511	AccB	Biotin carboxyl carrier protein	Lipid metabolism	Length = 140
BRU1_0920	>gnl|CDD|31100	COG0757	AroQ	3-dehydroquinate dehydratase II	Amino acid transport and metabolism	Length = 146
BRU1_0921	>gnl|CDD|31837	COG1651	DsbG	Protein-disulfide isomerase	Posttranslational modification, protein turnover, chaperones	Length = 244
BRU1_0922	>gnl|CDD|34394	COG4783	COG4783	Putative Zn-dependent protease contains TPR repeats	General function prediction only	Length = 484
BRU1_0923	>gnl|CDD|30785	COG0436	COG0436	Aspartate/tyrosine/aromatic aminotransferase	Amino acid transport and metabolism	Length = 393
BRU1_0924	>gnl|CDD|31719	COG1530	CafA	Ribonucleases G and E	Translation, ribosomal structure and biogenesis	Length = 487
BRU1_0925	No hits found	~	~	~	~	~
BRU1_0926	No hits found	~	~	~	~	~
BRU1_0927	>gnl|CDD|31201	COG0860	AmiC	N-acetylmuramoyl-L-alanine amidase	Cell envelope biogenesis, outer membrane	Length = 231
BRU1_0928	>gnl|CDD|34614	COG5009	MrcA	Membrane carboxypeptidase/penicillin-binding protein	Cell envelope biogenesis, outer membrane	Length = 797
BRU1_0929	>gnl|CDD|31379	COG1186	PrfB	Protein chain release factor B	Translation, ribosomal structure and biogenesis	Length = 239
BRU1_0930	No hits found	~	~	~	~	~
BRU1_0931	>gnl|CDD|33102	COG3293	COG3293	Transposase and inactivated derivatives	DNA replication, recombination, and repair	Length = 124
BRU1_0932	>gnl|CDD|33102	COG3293	COG3293	Transposase and inactivated derivatives	DNA replication, recombination, and repair	Length = 124
BRU1_0933	No hits found	~	~	~	~	~
BRU1_0934	No hits found	~	~	~	~	~
BRU1_0935	>gnl|CDD|32661	COG2833	COG2833	Uncharacterized protein conserved in bacteria	Function unknown	Length = 268
BRU1_0936	>gnl|CDD|31418	COG1225	Bcp	Peroxiredoxin	Posttranslational modification, protein turnover, chaperones	Length = 157
BRU1_0937	No hits found	~	~	~	~	~
BRU1_0938	>gnl|CDD|30511	COG0162	TyrS	Tyrosyl-tRNA synthetase	Translation, ribosomal structure and biogenesis	Length = 401
BRU1_0939	>gnl|CDD|32524	COG2377	COG2377	Predicted molecular chaperone distantly related to HSP70-fold metalloproteases	Posttranslational modification, protein turnover, chaperones	Length = 371
BRU1_0940	>gnl|CDD|32259	COG2076	EmrE	Membrane transporters of cations and cationic drugs	Inorganic ion transport and metabolism	Length = 106
BRU1_0941	>gnl|CDD|32768	COG2945	COG2945	Predicted hydrolase of the alpha/beta superfamily	General function prediction only	Length = 210
BRU1_0942	>gnl|CDD|31301	COG1104	NifS	Cysteine sulfinate desulfinase/cysteine desulfurase and related enzymes	Amino acid transport and metabolism	Length = 386
BRU1_0943	>gnl|CDD|31063	COG0719	SufB	ABC-type transport system involved in Fe-S cluster assembly permease component	Posttranslational modification, protein turnover, chaperones	Length = 412
BRU1_0944	>gnl|CDD|30745	COG0396	SufC	ABC-type transport system involved in Fe-S cluster assembly ATPase component	Posttranslational modification, protein turnover, chaperones	Length = 251
BRU1_0945	>gnl|CDD|31063	COG0719	SufB	ABC-type transport system involved in Fe-S cluster assembly permease component	Posttranslational modification, protein turnover, chaperones	Length = 412
BRU1_0946	>gnl|CDD|30866	COG0520	CsdB	Selenocysteine lyase	Amino acid transport and metabolism	Length = 405
BRU1_0947	>gnl|CDD|32334	COG2151	PaaD	Predicted metal-sulfur cluster biosynthetic enzyme	General function prediction only	Length = 111
BRU1_0948	>gnl|CDD|31409	COG1216	COG1216	Predicted glycosyltransferases	General function prediction only	Length = 305
BRU1_0949	>gnl|CDD|30410	COG0061	COG0061	Predicted sugar kinase	Carbohydrate transport and metabolism	Length = 281
BRU1_0950	>gnl|CDD|30859	COG0513	SrmB	Superfamily II DNA and RNA helicases	DNA replication, recombination, and repair / Transcription / Translation, ribosomal structure and biogenesis	Length = 513
BRU1_0951	>gnl|CDD|30664	COG0316	IscA	Uncharacterized conserved protein	Function unknown	Length = 110
BRU1_0952	No hits found	~	~	~	~	~
BRU1_0953	No hits found	~	~	~	~	~
BRU1_0954	>gnl|CDD|32600	COG2608	CopZ	Copper chaperone	Inorganic ion transport and metabolism	Length = 71
BRU1_0955	No hits found	~	~	~	~	~
BRU1_0956	>gnl|CDD|32588	COG2518	Pcm	Protein-L-isoaspartate carboxylmethyltransferase	Posttranslational modification, protein turnover, chaperones	Length = 209
BRU1_0957	>gnl|CDD|31727	COG1538	TolC	Outer membrane protein	Cell envelope biogenesis, outer membrane / Intracellular trafficking and secretion	Length = 457
BRU1_0958	>gnl|CDD|33620	COG3827	COG3827	Uncharacterized protein conserved in bacteria	Function unknown	Length = 231
BRU1_0959	No hits found	~	~	~	~	~
BRU1_0960	>gnl|CDD|30871	COG0525	ValS	Valyl-tRNA synthetase	Translation, ribosomal structure and biogenesis	Length = 877
BRU1_0961	>gnl|CDD|32250	COG2067	FadL	Long-chain fatty acid transport protein	Lipid metabolism	Length = 440
BRU1_0962	>gnl|CDD|32267	COG2084	MmsB	3-hydroxyisobutyrate dehydrogenase and related beta-hydroxyacid dehydrogenases	Lipid metabolism	Length = 286
BRU1_0963	>gnl|CDD|30970	COG0625	Gst	Glutathione S-transferase	Posttranslational modification, protein turnover, chaperones	Length = 211
BRU1_0964	>gnl|CDD|33906	COG4160	ArtM	ABC-type arginine/histidine transport system permease component	Amino acid transport and metabolism	Length = 228
BRU1_0965	>gnl|CDD|33942	COG4215	ArtQ	ABC-type arginine transport system permease component	Amino acid transport and metabolism	Length = 230
BRU1_0966	>gnl|CDD|31176	COG0834	HisJ	ABC-type amino acid transport/signal transduction systems periplasmic component/domain	Amino acid transport and metabolism / Signal transduction mechanisms	Length = 275
BRU1_0967	>gnl|CDD|31949	COG1763	MobB	Molybdopterin-guanine dinucleotide biosynthesis protein	Coenzyme metabolism	Length = 161
BRU1_0968	>gnl|CDD|31089	COG0746	MobA	Molybdopterin-guanine dinucleotide biosynthesis protein A	Coenzyme metabolism	Length = 192
BRU1_0969	>gnl|CDD|32721	COG2896	MoaA	Molybdenum cofactor biosynthesis enzyme	Coenzyme metabolism	Length = 322
BRU1_0970	>gnl|CDD|33338	COG3536	COG3536	Uncharacterized protein conserved in bacteria	Function unknown	Length = 120
BRU1_0971	>gnl|CDD|30999	COG0654	UbiH	2-polyprenyl-6-methoxyphenol hydroxylase and related FAD-dependent oxidoreductases	Coenzyme metabolism / Energy production and conversion	Length = 387
BRU1_0972	>gnl|CDD|32134	COG1951	TtdA	Tartrate dehydratase alpha subunit/Fumarate hydratase class I N-terminal domain	Energy production and conversion	Length = 297
BRU1_0973	>gnl|CDD|32808	COG2989	COG2989	Uncharacterized protein conserved in bacteria	Function unknown	Length = 561
BRU1_0974	No hits found	~	~	~	~	~
BRU1_0975	No hits found	~	~	~	~	~
BRU1_0976	No hits found	~	~	~	~	~
BRU1_0977	No hits found	~	~	~	~	~
BRU1_0978	>gnl|CDD|31583	COG1393	ArsC	Arsenate reductase and related proteins glutaredoxin family	Inorganic ion transport and metabolism	Length = 117
BRU1_0979	>gnl|CDD|31140	COG0797	RlpA	Lipoproteins	Cell envelope biogenesis, outer membrane	Length = 233
BRU1_0980	>gnl|CDD|31872	COG1686	DacC	D-alanyl-D-alanine carboxypeptidase	Cell envelope biogenesis, outer membrane	Length = 389
BRU1_0981	>gnl|CDD|30474	COG0125	Tmk	Thymidylate kinase	Nucleotide transport and metabolism	Length = 208
BRU1_0982	>gnl|CDD|73174	COG0470	HolB	ATPase involved in DNA replication	DNA replication, recombination, and repair	Length = 325
BRU1_0983	No hits found	~	~	~	~	~
BRU1_0984	>gnl|CDD|30492	COG0143	MetG	Methionyl-tRNA synthetase	Translation, ribosomal structure and biogenesis	Length = 558
BRU1_0985	>gnl|CDD|30433	COG0084	TatD	Mg-dependent DNase	DNA replication, recombination, and repair	Length = 256
BRU1_0986	>gnl|CDD|31428	COG1235	PhnP	Metal-dependent hydrolases of the beta-lactamase superfamily I	General function prediction only	Length = 269
BRU1_0987	>gnl|CDD|31327	COG1132	MdlB	ABC-type multidrug transport system ATPase and permease components	Defense mechanisms	Length = 567
BRU1_0988	No hits found	~	~	~	~	~
BRU1_0989	>gnl|CDD|30910	COG0564	RluA	Pseudouridylate synthases 23S RNA-specific	Translation, ribosomal structure and biogenesis	Length = 289
BRU1_0990	>gnl|CDD|31041	COG0697	RhaT	Permeases of the drug/metabolite transporter (DMT) superfamily	Carbohydrate transport and metabolism / Amino acid transport and metabolism / General function prediction only	Length = 292
BRU1_0991	>gnl|CDD|30892	COG0546	Gph	Predicted phosphatases	General function prediction only	Length = 220
BRU1_0992	>gnl|CDD|34949	COG5387	COG5387	Chaperone required for the assembly of the mitochondrial F1-ATPase	Posttranslational modification, protein turnover, chaperones	Length = 264
BRU1_0993	>gnl|CDD|30523	COG0174	GlnA	Glutamine synthetase	Amino acid transport and metabolism	Length = 443
BRU1_0994	>gnl|CDD|30695	COG0347	GlnK	Nitrogen regulatory protein PII	Amino acid transport and metabolism	Length = 112
BRU1_0995	>gnl|CDD|30412	COG0063	COG0063	Predicted sugar kinase	Carbohydrate transport and metabolism	Length = 284
BRU1_0996	No hits found	~	~	~	~	~
BRU1_0997	>gnl|CDD|30892	COG0546	Gph	Predicted phosphatases	General function prediction only	Length = 220
BRU1_0998	No hits found	~	~	~	~	~
BRU1_0999	>gnl|CDD|30469	COG0120	RpiA	Ribose 5-phosphate isomerase	Carbohydrate transport and metabolism	Length = 227
BRU1_1000	>gnl|CDD|32997	COG3184	COG3184	Uncharacterized protein conserved in bacteria	Function unknown	Length = 183
BRU1_1001	>gnl|CDD|31441	COG1249	Lpd	Pyruvate/2-oxoglutarate dehydrogenase complex dihydrolipoamide dehydrogenase (E3) component and related enzymes	Energy production and conversion	Length = 454
BRU1_1002	>gnl|CDD|33013	COG3200	AroG	3-deoxy-D-arabino-heptulosonate 7-phosphate (DAHP) synthase	Amino acid transport and metabolism	Length = 445
BRU1_1003	>gnl|CDD|31160	COG0818	DgkA	Diacylglycerol kinase	Cell envelope biogenesis, outer membrane	Length = 123
BRU1_1004	>gnl|CDD|30520	COG0171	NadE	NAD synthase	Coenzyme metabolism	Length = 268
BRU1_1005	>gnl|CDD|30358	COG0008	GlnS	Glutamyl- and glutaminyl-tRNA synthetases	Translation, ribosomal structure and biogenesis	Length = 472
BRU1_1006	>gnl|CDD|30629	COG0281	SfcA	Malic enzyme	Energy production and conversion	Length = 432
BRU1_1007	>gnl|CDD|34556	COG4948	COG4948	L-alanine-DL-glutamate epimerase and related enzymes of enolase superfamily	Cell envelope biogenesis, outer membrane / General function prediction only	Length = 372
BRU1_1008	>gnl|CDD|31110	COG0767	Ttg2B	ABC-type transport system involved in resistance to organic solvents permease component	Secondary metabolites biosynthesis, transport, and catabolism	Length = 267
BRU1_1009	>gnl|CDD|31324	COG1127	Ttg2A	ABC-type transport system involved in resistance to organic solvents ATPase component	Secondary metabolites biosynthesis, transport, and catabolism	Length = 263
BRU1_1010	>gnl|CDD|31652	COG1463	Ttg2C	ABC-type transport system involved in resistance to organic solvents periplasmic component	Secondary metabolites biosynthesis, transport, and catabolism	Length = 359
BRU1_1011	>gnl|CDD|33031	COG3218	COG3218	ABC-type uncharacterized transport system auxiliary component	General function prediction only	Length = 205
BRU1_1012	No hits found	~	~	~	~	~
BRU1_1013	No hits found	~	~	~	~	~
BRU1_1014	No hits found	~	~	~	~	~
BRU1_1015	>gnl|CDD|30978	COG0633	Fdx	Ferredoxin	Energy production and conversion	Length = 102
BRU1_1016	>gnl|CDD|30838	COG0492	TrxB	Thioredoxin reductase	Posttranslational modification, protein turnover, chaperones	Length = 305
BRU1_1017	>gnl|CDD|35220	COG5661	COG5661	Predicted secreted Zn-dependent protease	Posttranslational modification, protein turnover, chaperones	Length = 210
BRU1_1018	>gnl|CDD|30642	COG0294	FolP	Dihydropteroate synthase and related enzymes	Coenzyme metabolism	Length = 274
BRU1_1019	>gnl|CDD|31728	COG1539	FolB	Dihydroneopterin aldolase	Coenzyme metabolism	Length = 121
BRU1_1020	>gnl|CDD|31144	COG0801	FolK	78-dihydro-6-hydroxymethylpterin-pyrophosphokinase	Coenzyme metabolism	Length = 160
BRU1_1021	No hits found	~	~	~	~	~
BRU1_1022	>gnl|CDD|33563	COG3768	COG3768	Predicted membrane protein	Function unknown	Length = 350
BRU1_1023	>gnl|CDD|32920	COG3106	COG3106	Predicted ATPase	General function prediction only	Length = 467
BRU1_1024	>gnl|CDD|32245	COG2062	SixA	Phosphohistidine phosphatase SixA	Signal transduction mechanisms	Length = 163
BRU1_1025	>gnl|CDD|31920	COG1734	DksA	DnaK suppressor protein	Signal transduction mechanisms	Length = 120
BRU1_1026	No hits found	~	~	~	~	~
BRU1_1028	>gnl|CDD|34937	COG5373	COG5373	Predicted membrane protein	Function unknown	Length = 931
BRU1_1029	>gnl|CDD|30987	COG0642	BaeS	Signal transduction histidine kinase	Signal transduction mechanisms	Length = 336
BRU1_1030	>gnl|CDD|32264	COG2081	COG2081	Predicted flavoproteins	General function prediction only	Length = 408
BRU1_1031	>gnl|CDD|31866	COG1680	AmpC	Beta-lactamase class C and other penicillin binding proteins	Defense mechanisms	Length = 390
BRU1_1032	>gnl|CDD|31012	COG0668	MscS	Small-conductance mechanosensitive channel	Cell envelope biogenesis, outer membrane	Length = 316
BRU1_1033	>gnl|CDD|73173	COG0209	NrdA	Ribonucleotide reductase alpha subunit	Nucleotide transport and metabolism	Length = 651
BRU1_1034	No hits found	~	~	~	~	~
BRU1_1035	>gnl|CDD|30840	COG0494	MutT	NTP pyrophosphohydrolases including oxidative damage repair enzymes	DNA replication, recombination, and repair / General function prediction only	Length = 161
BRU1_1036	>gnl|CDD|30849	COG0503	Apt	Adenine/guanine phosphoribosyltransferases and related PRPP-binding proteins	Nucleotide transport and metabolism	Length = 179
BRU1_1037	>gnl|CDD|30934	COG0589	UspA	Universal stress protein UspA and related nucleotide-binding proteins	Signal transduction mechanisms	Length = 154
BRU1_1038	>gnl|CDD|31258	COG1058	CinA	Predicted nucleotide-utilizing enzyme related to molybdopterin-biosynthesis enzyme MoeA	General function prediction only	Length = 255
BRU1_1039	>gnl|CDD|31000	COG0655	WrbA	Multimeric flavodoxin WrbA	General function prediction only	Length = 207
BRU1_1040	No hits found	~	~	~	~	~
BRU1_1041	>gnl|CDD|31364	COG1171	IlvA	Threonine dehydratase	Amino acid transport and metabolism	Length = 347
BRU1_1042	>gnl|CDD|30859	COG0513	SrmB	Superfamily II DNA and RNA helicases	DNA replication, recombination, and repair / Transcription / Translation, ribosomal structure and biogenesis	Length = 513
BRU1_1043	>gnl|CDD|30381	COG0031	CysK	Cysteine synthase	Amino acid transport and metabolism	Length = 300
BRU1_1044	>gnl|CDD|32699	COG2872	COG2872	Predicted metal-dependent hydrolases related to alanyl-tRNA synthetase HxxxH domain	General function prediction only	Length = 241
BRU1_1045	>gnl|CDD|32722	COG2897	SseA	Rhodanese-related sulfurtransferase	Inorganic ion transport and metabolism	Length = 285
BRU1_1046	No hits found	~	~	~	~	~
BRU1_1047	>gnl|CDD|32381	COG2199	COG2199	FOG: GGDEF domain	Signal transduction mechanisms	Length = 181
BRU1_1048	>gnl|CDD|30776	COG0427	ACH1	Acetyl-CoA hydrolase	Energy production and conversion	Length = 501
BRU1_1049	>gnl|CDD|32643	COG2814	AraJ	Arabinose efflux permease	Carbohydrate transport and metabolism	Length = 394
BRU1_1050	>gnl|CDD|31754	COG1566	EmrA	Multidrug resistance efflux pump	Defense mechanisms	Length = 352
BRU1_1051	>gnl|CDD|31264	COG1064	AdhP	Zn-dependent alcohol dehydrogenases	General function prediction only	Length = 339
BRU1_1052	>gnl|CDD|30356	COG0006	PepP	Xaa-Pro aminopeptidase	Amino acid transport and metabolism	Length = 384
BRU1_1053	>gnl|CDD|34582	COG4976	COG4976	Predicted methyltransferase (contains TPR repeat)	General function prediction only	Length = 287
BRU1_1054	>gnl|CDD|30734	COG0385	COG0385	Predicted Na+-dependent transporter	General function prediction only	Length = 319
BRU1_1055	No hits found	~	~	~	~	~
BRU1_1056	>gnl|CDD|31284	COG1087	GalE	UDP-glucose 4-epimerase	Cell envelope biogenesis, outer membrane	Length = 329
BRU1_1057	>gnl|CDD|33737	COG3956	COG3956	Protein containing tetrapyrrole methyltransferase domain and MazG-like (predicted pyrophosphatase) domain	General function prediction only	Length = 488
BRU1_1058	>gnl|CDD|32038	COG1853	COG1853	Conserved protein/domain typically associated with flavoprotein oxygenases DIM6/NTAB family	General function prediction only	Length = 176
BRU1_1059	>gnl|CDD|31121	COG0778	NfnB	Nitroreductase	Energy production and conversion	Length = 207
BRU1_1060	No hits found	~	~	~	~	~
BRU1_1061	>gnl|CDD|30790	COG0441	ThrS	Threonyl-tRNA synthetase	Translation, ribosomal structure and biogenesis	Length = 589
BRU1_1062	>gnl|CDD|31872	COG1686	DacC	D-alanyl-D-alanine carboxypeptidase	Cell envelope biogenesis, outer membrane	Length = 389
BRU1_1063	>gnl|CDD|31102	COG0759	COG0759	Uncharacterized conserved protein	Function unknown	Length = 92
BRU1_1064	>gnl|CDD|31164	COG0822	IscU	NifU homolog involved in Fe-S cluster formation	Energy production and conversion	Length = 150
BRU1_1065	>gnl|CDD|30650	COG0302	FolE	GTP cyclohydrolase I	Coenzyme metabolism	Length = 195
BRU1_1066	>gnl|CDD|30488	COG0139	HisI	Phosphoribosyl-AMP cyclohydrolase	Amino acid transport and metabolism	Length = 111
BRU1_1067	>gnl|CDD|31938	COG1752	RssA	Predicted esterase of the alpha-beta hydrolase superfamily	General function prediction only	Length = 306
BRU1_1068	No hits found	~	~	~	~	~
BRU1_1069	>gnl|CDD|30927	COG0582	XerC	Integrase	DNA replication, recombination, and repair	Length = 309
BRU1_1070	No hits found	~	~	~	~	~
BRU1_1071	No hits found	~	~	~	~	~
BRU1_1072	No hits found	~	~	~	~	~
BRU1_1073	No hits found	~	~	~	~	~
BRU1_1074	>gnl|CDD|32144	COG1961	PinR	Site-specific recombinases DNA invertase Pin homologs	DNA replication, recombination, and repair	Length = 222
BRU1_1075	>gnl|CDD|33416	COG3617	COG3617	Prophage antirepressor	Transcription	Length = 176
BRU1_1076	>gnl|CDD|31989	COG1804	CaiB	Predicted acyl-CoA transferases/carnitine dehydratase	Energy production and conversion	Length = 396
BRU1_1077	>gnl|CDD|32143	COG1960	CaiA	Acyl-CoA dehydrogenases	Lipid metabolism	Length = 393
BRU1_1078	>gnl|CDD|30928	COG0583	LysR	Transcriptional regulator	Transcription	Length = 297
BRU1_1079	>gnl|CDD|32324	COG2141	COG2141	Coenzyme F420-dependent N5N10-methylene tetrahydromethanopterin reductase and related flavin-dependent oxidoreductases	Energy production and conversion	Length = 336
BRU1_1080	>gnl|CDD|31183	COG0841	AcrB	Cation/multidrug efflux pump	Defense mechanisms	Length = 1009
BRU1_1081	>gnl|CDD|31186	COG0845	AcrA	Membrane-fusion protein	Cell envelope biogenesis, outer membrane	Length = 372
BRU1_1082	>gnl|CDD|31500	COG1309	AcrR	Transcriptional regulator	Transcription	Length = 201
BRU1_1083	>gnl|CDD|30691	COG0343	Tgt	Queuine/archaeosine tRNA-ribosyltransferase	Translation, ribosomal structure and biogenesis	Length = 372
BRU1_1084	>gnl|CDD|31151	COG0809	QueA	S-adenosylmethionine:tRNA-ribosyltransferase-isomerase (queuine synthetase)	Translation, ribosomal structure and biogenesis	Length = 348
BRU1_1085	>gnl|CDD|30997	COG0652	PpiB	Peptidyl-prolyl cis-trans isomerase (rotamase) - cyclophilin family	Posttranslational modification, protein turnover, chaperones	Length = 158
BRU1_1086	>gnl|CDD|30997	COG0652	PpiB	Peptidyl-prolyl cis-trans isomerase (rotamase) - cyclophilin family	Posttranslational modification, protein turnover, chaperones	Length = 158
BRU1_1087	>gnl|CDD|31013	COG0669	CoaD	Phosphopantetheine adenylyltransferase	Coenzyme metabolism	Length = 159
BRU1_1088	No hits found	~	~	~	~	~
BRU1_1089	No hits found	~	~	~	~	~
BRU1_1090	No hits found	~	~	~	~	~
BRU1_1091	>gnl|CDD|30537	COG0188	GyrA	Type IIA topoisomerase (DNA gyrase/topo II topoisomerase IV) A subunit	DNA replication, recombination, and repair	Length = 804
BRU1_1092	>gnl|CDD|32278	COG2095	MarC	Multiple antibiotic transporter	Intracellular trafficking and secretion	Length = 203
BRU1_1093	>gnl|CDD|33504	COG3709	COG3709	Uncharacterized component of phosphonate metabolism	Inorganic ion transport and metabolism	Length = 192
BRU1_1094	>gnl|CDD|32371	COG2188	PhnF	Transcriptional regulators	Transcription	Length = 236
BRU1_1095	No hits found	~	~	~	~	~
BRU1_1096	>gnl|CDD|30974	COG0629	Ssb	Single-stranded DNA-binding protein	DNA replication, recombination, and repair	Length = 167
BRU1_1097	No hits found	~	~	~	~	~
BRU1_1098	No hits found	~	~	~	~	~
BRU1_1099	>gnl|CDD|30527	COG0178	UvrA	Excinuclease ATPase subunit	DNA replication, recombination, and repair	Length = 935
BRU1_1100	>gnl|CDD|31119	COG0776	HimA	Bacterial nucleoid DNA-binding protein	DNA replication, recombination, and repair	Length = 94
BRU1_1101	>gnl|CDD|30814	COG0466	Lon	ATP-dependent Lon protease bacterial type	Posttranslational modification, protein turnover, chaperones	Length = 782
BRU1_1102	No hits found	~	~	~	~	~
BRU1_1103	>gnl|CDD|31412	COG1219	ClpX	ATP-dependent protease Clp ATPase subunit	Posttranslational modification, protein turnover, chaperones	Length = 408
BRU1_1104	>gnl|CDD|31083	COG0740	ClpP	Protease subunit of ATP-dependent Clp proteases	Posttranslational modification, protein turnover, chaperones / Intracellular trafficking and secretion	Length = 200
BRU1_1105	>gnl|CDD|32443	COG2262	HflX	GTPases	General function prediction only	Length = 411
BRU1_1106	>gnl|CDD|32106	COG1923	Hfq	Uncharacterized host factor I protein	General function prediction only	Length = 77
BRU1_1107	No hits found	~	~	~	~	~
BRU1_1108	No hits found	~	~	~	~	~
BRU1_1109	>gnl|CDD|30915	COG0569	TrkA	K+ transport systems NAD-binding component	Inorganic ion transport and metabolism	Length = 225
BRU1_1110	>gnl|CDD|32386	COG2204	AtoC	Response regulator containing CheY-like receiver AAA-type ATPase and DNA-binding domains	Signal transduction mechanisms	Length = 464
BRU1_1111	>gnl|CDD|34605	COG5000	NtrY	Signal transduction histidine kinase involved in nitrogen fixation and metabolism regulation	Signal transduction mechanisms	Length = 712
BRU1_1112	>gnl|CDD|32386	COG2204	AtoC	Response regulator containing CheY-like receiver AAA-type ATPase and DNA-binding domains	Signal transduction mechanisms	Length = 464
BRU1_1113	>gnl|CDD|33642	COG3852	NtrB	Signal transduction histidine kinase nitrogen specific	Signal transduction mechanisms	Length = 363
BRU1_1114	>gnl|CDD|30391	COG0042	COG0042	tRNA-dihydrouridine synthase	Translation, ribosomal structure and biogenesis	Length = 323
BRU1_1115	>gnl|CDD|31404	COG1211	IspD	4-diphosphocytidyl-2-methyl-D-erithritol synthase	Lipid metabolism	Length = 230
BRU1_1116	>gnl|CDD|31735	COG1546	CinA	Uncharacterized protein (competence- and mitomycin-induced)	General function prediction only	Length = 162
BRU1_1117	>gnl|CDD|31231	COG1028	FabG	Dehydrogenases with different specificities (related to short-chain alcohol dehydrogenases)	Secondary metabolites biosynthesis, transport, and catabolism / General function prediction only	Length = 251
BRU1_1118	>gnl|CDD|32694	COG2867	COG2867	Oligoketide cyclase/lipid transport protein	Lipid metabolism	Length = 146
BRU1_1119	>gnl|CDD|30668	COG0320	LipA	Lipoate synthase	Coenzyme metabolism	Length = 306
BRU1_1120	No hits found	~	~	~	~	~
BRU1_1121	>gnl|CDD|31441	COG1249	Lpd	Pyruvate/2-oxoglutarate dehydrogenase complex dihydrolipoamide dehydrogenase (E3) component and related enzymes	Energy production and conversion	Length = 454
BRU1_1122	>gnl|CDD|30854	COG0508	AceF	Pyruvate/2-oxoglutarate dehydrogenase complex dihydrolipoamide acyltransferase (E2) component and related enzymes	Energy production and conversion	Length = 404
BRU1_1123	>gnl|CDD|30372	COG0022	AcoB	Pyruvate/2-oxoglutarate dehydrogenase complex dehydrogenase (E1) component eukaryotic type	Energy production and conversion	Length = 324
BRU1_1124	>gnl|CDD|31269	COG1071	AcoA	Pyruvate/2-oxoglutarate dehydrogenase complex dehydrogenase (E1) component eukaryotic type	Energy production and conversion	Length = 358
BRU1_1125	>gnl|CDD|32743	COG2919	COG2919	Septum formation initiator	Cell division and chromosome partitioning	Length = 117
BRU1_1126	No hits found	~	~	~	~	~
BRU1_1127	>gnl|CDD|30497	COG0148	Eno	Enolase	Carbohydrate transport and metabolism	Length = 423
BRU1_1128	No hits found	~	~	~	~	~
BRU1_1129	>gnl|CDD|32704	COG2877	KdsA	3-deoxy-D-manno-octulosonic acid (KDO) 8-phosphate synthase	Cell envelope biogenesis, outer membrane	Length = 279
BRU1_1130	>gnl|CDD|30850	COG0504	PyrG	CTP synthase (UTP-ammonia lyase)	Nucleotide transport and metabolism	Length = 533
BRU1_1131	No hits found	~	~	~	~	~
BRU1_1132	>gnl|CDD|31566	COG1376	ErfK	Uncharacterized protein conserved in bacteria	Function unknown	Length = 232
BRU1_1133	>gnl|CDD|31505	COG1314	SecG	Preprotein translocase subunit SecG	Intracellular trafficking and secretion	Length = 86
BRU1_1134	>gnl|CDD|30498	COG0149	TpiA	Triosephosphate isomerase	Carbohydrate transport and metabolism	Length = 251
BRU1_1135	>gnl|CDD|31103	COG0760	SurA	Parvulin-like peptidyl-prolyl isomerase	Posttranslational modification, protein turnover, chaperones	Length = 320
BRU1_1136	>gnl|CDD|30893	COG0547	TrpD	Anthranilate phosphoribosyltransferase	Amino acid transport and metabolism	Length = 338
BRU1_1137	>gnl|CDD|30483	COG0134	TrpC	Indole-3-glycerol phosphate synthase	Amino acid transport and metabolism	Length = 254
BRU1_1138	>gnl|CDD|30663	COG0315	MoaC	Molybdenum cofactor biosynthesis enzyme	Coenzyme metabolism	Length = 157
BRU1_1139	>gnl|CDD|30651	COG0303	MoeA	Molybdopterin biosynthesis enzyme	Coenzyme metabolism	Length = 404
BRU1_1140	>gnl|CDD|32157	COG1974	LexA	SOS-response transcriptional repressors (RecA-mediated autopeptidases)	Transcription / Signal transduction mechanisms	Length = 201
BRU1_1141	>gnl|CDD|31003	COG0658	ComEC	Predicted membrane metal-binding protein	General function prediction only	Length = 453
BRU1_1142	No hits found	~	~	~	~	~
BRU1_1143	>gnl|CDD|30358	COG0008	GlnS	Glutamyl- and glutaminyl-tRNA synthetases	Translation, ribosomal structure and biogenesis	Length = 472
BRU1_1144	>gnl|CDD|30721	COG0372	GltA	Citrate synthase	Energy production and conversion	Length = 390
BRU1_1145	>gnl|CDD|31106	COG0763	LpxB	Lipid A disaccharide synthetase	Cell envelope biogenesis, outer membrane	Length = 381
BRU1_1146	>gnl|CDD|33297	COG3494	COG3494	Uncharacterized protein conserved in bacteria	Function unknown	Length = 279
BRU1_1147	>gnl|CDD|31245	COG1043	LpxA	Acyl-(acyl carrier protein)UDP-N-acetylglucosamine O-acyltransferase	Cell wall/membrane/envelope biogenesis	Length = 260
BRU1_1148	>gnl|CDD|31107	COG0764	FabA	3-hydroxymyristoyl/3-hydroxydecanoyl-(acyl carrier protein) dehydratases	Lipid metabolism	Length = 147
BRU1_1149	>gnl|CDD|31246	COG1044	LpxD	UDP-3-O-(3-hydroxymyristoyl) glucosamine N-acyltransferase	Cell wall/membrane/envelope biogenesis	Length = 338
BRU1_1150	>gnl|CDD|34388	COG4775	COG4775	Outer membrane protein/protective antigen OMA87	Cell envelope biogenesis, outer membrane	Length = 766
BRU1_1151	No hits found	~	~	~	~	~
BRU1_1152	>gnl|CDD|31093	COG0750	COG0750	Predicted membrane-associated Zn-dependent proteases 1	Cell envelope biogenesis, outer membrane	Length = 375
BRU1_1153	>gnl|CDD|30920	COG0575	CdsA	CDP-diglyceride synthetase	Lipid metabolism	Length = 265
BRU1_1154	>gnl|CDD|30370	COG0020	UppS	Undecaprenyl pyrophosphate synthase	Lipid metabolism	Length = 245
BRU1_1155	>gnl|CDD|30582	COG0233	Frr	Ribosome recycling factor	Translation, ribosomal structure and biogenesis	Length = 187
BRU1_1156	>gnl|CDD|30874	COG0528	PyrH	Uridylate kinase	Nucleotide transport and metabolism	Length = 238
BRU1_1157	>gnl|CDD|30613	COG0264	Tsf	Translation elongation factor Ts	Translation, ribosomal structure and biogenesis	Length = 296
BRU1_1158	>gnl|CDD|30401	COG0052	RpsB	Ribosomal protein S2	Translation, ribosomal structure and biogenesis	Length = 252
BRU1_1159	>gnl|CDD|34484	COG4875	COG4875	Uncharacterized protein conserved in bacteria with a cystatin-like fold	Function unknown	Length = 156
BRU1_1160	No hits found	~	~	~	~	~
BRU1_1161	>gnl|CDD|30600	COG0251	TdcF	Putative translation initiation inhibitor yjgF family	Translation, ribosomal structure and biogenesis	Length = 130
BRU1_1162	>gnl|CDD|30929	COG0584	UgpQ	Glycerophosphoryl diester phosphodiesterase	Energy production and conversion	Length = 257
BRU1_1163	>gnl|CDD|32960	COG3146	COG3146	Uncharacterized protein conserved in bacteria	Function unknown	Length = 387
BRU1_1164	>gnl|CDD|30883	COG0537	Hit	Diadenosine tetraphosphate (Ap4A) hydrolase and other HIT family hydrolases	Nucleotide transport and metabolism / Carbohydrate transport and metabolism / General function prediction only	Length = 138
BRU1_1165	>gnl|CDD|30888	COG0542	ClpA	ATPases with chaperone activity ATP-binding subunit	Posttranslational modification, protein turnover, chaperones	Length = 786
BRU1_1166	>gnl|CDD|32310	COG2127	COG2127	Uncharacterized conserved protein	Function unknown	Length = 107
BRU1_1167	No hits found	~	~	~	~	~
BRU1_1168	>gnl|CDD|31872	COG1686	DacC	D-alanyl-D-alanine carboxypeptidase	Cell envelope biogenesis, outer membrane	Length = 389
BRU1_1169	No hits found	~	~	~	~	~
BRU1_1170	No hits found	~	~	~	~	~
BRU1_1171	>gnl|CDD|35017	COG5458	COG5458	Uncharacterized conserved protein	Function unknown	Length = 144
BRU1_1172	>gnl|CDD|31946	COG1760	SdaA	L-serine deaminase	Amino acid transport and metabolism	Length = 262
BRU1_1173	No hits found	~	~	~	~	~
BRU1_1174	>gnl|CDD|31623	COG1434	COG1434	Uncharacterized conserved protein	Function unknown	Length = 223
BRU1_1175	>gnl|CDD|33306	COG3503	COG3503	Predicted membrane protein	Function unknown	Length = 323
BRU1_1176	>gnl|CDD|31132	COG0789	SoxR	Predicted transcriptional regulators	Transcription	Length = 124
BRU1_1177	No hits found	~	~	~	~	~
BRU1_1178	No hits found	~	~	~	~	~
BRU1_1179	>gnl|CDD|34213	COG4575	ElaB	Uncharacterized conserved protein	Function unknown	Length = 104
BRU1_1180	>gnl|CDD|31123	COG0780	COG0780	Enzyme related to GTP cyclohydrolase I	General function prediction only	Length = 149
BRU1_1181	No hits found	~	~	~	~	~
BRU1_1182	>gnl|CDD|33597	COG3803	COG3803	Uncharacterized protein conserved in bacteria	Function unknown	Length = 182
BRU1_1183	>gnl|CDD|33594	COG3800	COG3800	Predicted transcriptional regulator	General function prediction only	Length = 332
BRU1_1184	>gnl|CDD|34408	COG4799	COG4799	Acetyl-CoA carboxylase carboxyltransferase component (subunits alpha and beta)	Lipid metabolism	Length = 526
BRU1_1185	No hits found	~	~	~	~	~
BRU1_1186	>gnl|CDD|34383	COG4770	COG4770	Acetyl/propionyl-CoA carboxylase alpha subunit	Lipid metabolism	Length = 645
BRU1_1187	>gnl|CDD|32068	COG1884	Sbm	Methylmalonyl-CoA mutase N-terminal domain/subunit	Lipid metabolism	Length = 548
BRU1_1188	No hits found	~	~	~	~	~
BRU1_1189	>gnl|CDD|34284	COG4666	COG4666	TRAP-type uncharacterized transport system fused permease components	General function prediction only	Length = 642
BRU1_1190	>gnl|CDD|32505	COG2358	Imp	TRAP-type uncharacterized transport system periplasmic component	General function prediction only	Length = 321
BRU1_1191	>gnl|CDD|31139	COG0796	MurI	Glutamate racemase	Cell envelope biogenesis, outer membrane	Length = 269
BRU1_1192	>gnl|CDD|30911	COG0565	LasT	rRNA methylase	Translation, ribosomal structure and biogenesis	Length = 242
BRU1_1193	>gnl|CDD|31037	COG0693	ThiJ	Putative intracellular protease/amidase	General function prediction only	Length = 188
BRU1_1194	>gnl|CDD|34043	COG4321	COG4321	Uncharacterized protein related to arylsulfate sulfotransferase involved in siderophore biosynthesis	General function prediction only	Length = 102
BRU1_1195	>gnl|CDD|30884	COG0538	Icd	Isocitrate dehydrogenases	Energy production and conversion	Length = 407
BRU1_1196	>gnl|CDD|31971	COG1785	PhoA	Alkaline phosphatase	Inorganic ion transport and metabolism	Length = 482
BRU1_1197	>gnl|CDD|30363	COG0013	AlaS	Alanyl-tRNA synthetase	Translation, ribosomal structure and biogenesis	Length = 879
BRU1_1198	>gnl|CDD|30816	COG0468	RecA	RecA/RadA recombinase	DNA replication, recombination, and repair	Length = 279
BRU1_1199	No hits found	~	~	~	~	~
BRU1_1200	>gnl|CDD|32711	COG2885	OmpA	Outer membrane protein and related peptidoglycan-associated (lipo)proteins	Cell envelope biogenesis, outer membrane	Length = 190
BRU1_1201	>gnl|CDD|34377	COG4764	COG4764	Uncharacterized protein conserved in bacteria	Function unknown	Length = 197
BRU1_1202	>gnl|CDD|32437	COG2256	MGS1	ATPase related to the helicase subunit of the Holliday junction resolvase	DNA replication, recombination, and repair	Length = 436
BRU1_1203	>gnl|CDD|30614	COG0265	DegQ	Trypsin-like serine proteases typically periplasmic contain C-terminal PDZ domain	Posttranslational modification, protein turnover, chaperones	Length = 347
BRU1_1204	>gnl|CDD|30552	COG0203	RplQ	Ribosomal protein L17	Translation, ribosomal structure and biogenesis	Length = 116
BRU1_1205	>gnl|CDD|30551	COG0202	RpoA	DNA-directed RNA polymerase alpha subunit/40 kD subunit	Transcription	Length = 317
BRU1_1206	>gnl|CDD|30449	COG0100	RpsK	Ribosomal protein S11	Translation, ribosomal structure and biogenesis	Length = 129
BRU1_1207	>gnl|CDD|30448	COG0099	RpsM	Ribosomal protein S13	Translation, ribosomal structure and biogenesis	Length = 121
BRU1_1208	No hits found	~	~	~	~	~
BRU1_1209	>gnl|CDD|30909	COG0563	Adk	Adenylate kinase and related kinases	Nucleotide transport and metabolism	Length = 178
BRU1_1210	>gnl|CDD|30550	COG0201	SecY	Preprotein translocase subunit SecY	Intracellular trafficking and secretion	Length = 436
BRU1_1211	>gnl|CDD|30549	COG0200	RplO	Ribosomal protein L15	Translation, ribosomal structure and biogenesis	Length = 152
BRU1_1212	>gnl|CDD|32026	COG1841	RpmD	Ribosomal protein L30/L7E	Translation, ribosomal structure and biogenesis	Length = 55
BRU1_1213	>gnl|CDD|30447	COG0098	RpsE	Ribosomal protein S5	Translation, ribosomal structure and biogenesis	Length = 181
BRU1_1214	>gnl|CDD|30605	COG0256	RplR	Ribosomal protein L18	Translation, ribosomal structure and biogenesis	Length = 125
BRU1_1215	>gnl|CDD|30446	COG0097	RplF	Ribosomal protein L6P/L9E	Translation, ribosomal structure and biogenesis	Length = 178
BRU1_1216	>gnl|CDD|30445	COG0096	RpsH	Ribosomal protein S8	Translation, ribosomal structure and biogenesis	Length = 132
BRU1_1217	>gnl|CDD|30548	COG0199	RpsN	Ribosomal protein S14	Translation, ribosomal structure and biogenesis	Length = 61
BRU1_1218	>gnl|CDD|30443	COG0094	RplE	Ribosomal protein L5	Translation, ribosomal structure and biogenesis	Length = 180
BRU1_1219	>gnl|CDD|30547	COG0198	RplX	Ribosomal protein L24	Translation, ribosomal structure and biogenesis	Length = 104
BRU1_1220	>gnl|CDD|30442	COG0093	RplN	Ribosomal protein L14	Translation, ribosomal structure and biogenesis	Length = 122
BRU1_1221	>gnl|CDD|30535	COG0186	RpsQ	Ribosomal protein S17	Translation, ribosomal structure and biogenesis	Length = 87
BRU1_1222	>gnl|CDD|30604	COG0255	RpmC	Ribosomal protein L29	Translation, ribosomal structure and biogenesis	Length = 69
BRU1_1223	>gnl|CDD|30546	COG0197	RplP	Ribosomal protein L16/L10E	Translation, ribosomal structure and biogenesis	Length = 146
BRU1_1224	>gnl|CDD|30441	COG0092	RpsC	Ribosomal protein S3	Translation, ribosomal structure and biogenesis	Length = 233
BRU1_1225	>gnl|CDD|30440	COG0091	RplV	Ribosomal protein L22	Translation, ribosomal structure and biogenesis	Length = 120
BRU1_1226	>gnl|CDD|30534	COG0185	RpsS	Ribosomal protein S19	Translation, ribosomal structure and biogenesis	Length = 93
BRU1_1227	>gnl|CDD|30439	COG0090	RplB	Ribosomal protein L2	Translation, ribosomal structure and biogenesis	Length = 275
BRU1_1228	>gnl|CDD|30438	COG0089	RplW	Ribosomal protein L23	Translation, ribosomal structure and biogenesis	Length = 94
BRU1_1229	>gnl|CDD|30437	COG0088	RplD	Ribosomal protein L4	Translation, ribosomal structure and biogenesis	Length = 214
BRU1_1230	>gnl|CDD|30436	COG0087	RplC	Ribosomal protein L3	Translation, ribosomal structure and biogenesis	Length = 218
BRU1_1231	>gnl|CDD|30400	COG0051	RpsJ	Ribosomal protein S10	Translation, ribosomal structure and biogenesis	Length = 104
BRU1_1232	>gnl|CDD|30399	COG0050	TufB	GTPases - translation elongation factors	Translation, ribosomal structure and biogenesis	Length = 394
BRU1_1233	>gnl|CDD|30828	COG0480	FusA	Translation elongation factors (GTPases)	Translation, ribosomal structure and biogenesis	Length = 697
BRU1_1234	>gnl|CDD|30398	COG0049	RpsG	Ribosomal protein S7	Translation, ribosomal structure and biogenesis	Length = 148
BRU1_1235	>gnl|CDD|30397	COG0048	RpsL	Ribosomal protein S12	Translation, ribosomal structure and biogenesis	Length = 129
BRU1_1236	No hits found	~	~	~	~	~
BRU1_1237	No hits found	~	~	~	~	~
BRU1_1238	No hits found	~	~	~	~	~
BRU1_1239	>gnl|CDD|30435	COG0086	RpoC	DNA-directed RNA polymerase beta' subunit/160 kD subunit	Transcription	Length = 808
BRU1_1240	>gnl|CDD|30434	COG0085	RpoB	DNA-directed RNA polymerase beta subunit/140 kD subunit	Transcription	Length = 1060
BRU1_1241	No hits found	~	~	~	~	~
BRU1_1242	>gnl|CDD|30571	COG0222	RplL	Ribosomal protein L7/L12	Translation, ribosomal structure and biogenesis	Length = 124
BRU1_1243	>gnl|CDD|30593	COG0244	RplJ	Ribosomal protein L10	Translation, ribosomal structure and biogenesis	Length = 175
BRU1_1244	>gnl|CDD|30430	COG0081	RplA	Ribosomal protein L1	Translation, ribosomal structure and biogenesis	Length = 228
BRU1_1245	>gnl|CDD|30429	COG0080	RplK	Ribosomal protein L11	Translation, ribosomal structure and biogenesis	Length = 141
BRU1_1246	>gnl|CDD|30599	COG0250	NusG	Transcription antiterminator	Transcription	Length = 178
BRU1_1247	>gnl|CDD|31034	COG0690	SecE	Preprotein translocase subunit SecE	Intracellular trafficking and secretion	Length = 73
BRU1_1248	>gnl|CDD|30399	COG0050	TufB	GTPases - translation elongation factors	Translation, ribosomal structure and biogenesis	Length = 394
BRU1_1249	No hits found	~	~	~	~	~
BRU1_1250	No hits found	~	~	~	~	~
BRU1_1251	>gnl|CDD|30912	COG0566	SpoU	rRNA methylases	Translation, ribosomal structure and biogenesis	Length = 260
BRU1_1252	>gnl|CDD|32729	COG2905	COG2905	Predicted signal-transduction protein containing cAMP-binding and CBS domains	Signal transduction mechanisms	Length = 610
BRU1_1253	>gnl|CDD|31049	COG0705	GlpG	Uncharacterized membrane protein (homolog of Drosophila rhomboid)	General function prediction only	Length = 228
BRU1_1254	No hits found	~	~	~	~	~
BRU1_1255	>gnl|CDD|34950	COG5388	COG5388	Uncharacterized protein conserved in bacteria	Function unknown	Length = 209
BRU1_1256	>gnl|CDD|33470	COG3672	COG3672	Predicted periplasmic protein	Function unknown	Length = 191
BRU1_1257	>gnl|CDD|31007	COG0663	PaaY	Carbonic anhydrases/acetyltransferases isoleucine patch superfamily	General function prediction only	Length = 176
BRU1_1258	No hits found	~	~	~	~	~
BRU1_1259	>gnl|CDD|31247	COG1045	CysE	Serine acetyltransferase	Amino acid transport and metabolism	Length = 194
BRU1_1260	No hits found	~	~	~	~	~
BRU1_1261	>gnl|CDD|30941	COG0596	MhpC	Predicted hydrolases or acyltransferases (alpha/beta hydrolase superfamily)	General function prediction only	Length = 282
BRU1_1262	>gnl|CDD|31619	COG1430	COG1430	Uncharacterized conserved protein	Function unknown	Length = 126
BRU1_1263	>gnl|CDD|31469	COG1278	CspC	Cold shock proteins	Transcription	Length = 67
BRU1_1264	No hits found	~	~	~	~	~
BRU1_1265	>gnl|CDD|30694	COG0346	GloA	Lactoylglutathione lyase and related lyases	Amino acid transport and metabolism	Length = 138
BRU1_1266	>gnl|CDD|34102	COG4395	COG4395	Uncharacterized protein conserved in bacteria	Function unknown	Length = 281
BRU1_1267	>gnl|CDD|30953	COG0608	RecJ	Single-stranded DNA-specific exonuclease	DNA replication, recombination, and repair	Length = 491
BRU1_1268	>gnl|CDD|31374	COG1181	DdlA	D-alanine-D-alanine ligase and related ATP-grasp enzymes	Cell envelope biogenesis, outer membrane	Length = 317
BRU1_1269	No hits found	~	~	~	~	~
BRU1_1270	>gnl|CDD|31683	COG1494	GlpX	Fructose-16-bisphosphatase/sedoheptulose 17-bisphosphatase and related proteins	Carbohydrate transport and metabolism	Length = 332
BRU1_1271	>gnl|CDD|30808	COG0460	ThrA	Homoserine dehydrogenase	Amino acid transport and metabolism	Length = 333
BRU1_1272	No hits found	~	~	~	~	~
BRU1_1273	>gnl|CDD|30785	COG0436	COG0436	Aspartate/tyrosine/aromatic aminotransferase	Amino acid transport and metabolism	Length = 393
BRU1_1274	No hits found	~	~	~	~	~
BRU1_1275	No hits found	~	~	~	~	~
BRU1_1276	>gnl|CDD|32922	COG3108	COG3108	Uncharacterized protein conserved in bacteria	Function unknown	Length = 185
BRU1_1277	>gnl|CDD|33355	COG3553	COG3553	Uncharacterized protein conserved in bacteria	Function unknown	Length = 96
BRU1_1278	No hits found	~	~	~	~	~
BRU1_1279	>gnl|CDD|31678	COG1489	SfsA	DNA-binding protein stimulates sugar fermentation	General function prediction only	Length = 235
BRU1_1280	>gnl|CDD|30374	COG0024	Map	Methionine aminopeptidase	Translation, ribosomal structure and biogenesis	Length = 255
BRU1_1281	>gnl|CDD|32186	COG2003	RadC	DNA repair proteins	DNA replication, recombination, and repair	Length = 224
BRU1_1282	>gnl|CDD|33435	COG3637	COG3637	Opacity protein and related surface antigens	Cell envelope biogenesis, outer membrane	Length = 199
BRU1_1283	>gnl|CDD|32422	COG2241	CobL	Precorrin-6B methylase 1	Coenzyme metabolism	Length = 210
BRU1_1284	>gnl|CDD|30504	COG0155	CysI	Sulfite reductase beta subunit (hemoprotein)	Inorganic ion transport and metabolism	Length = 510
BRU1_1285	>gnl|CDD|32265	COG2082	CobH	Precorrin isomerase	Coenzyme metabolism	Length = 210
BRU1_1286	>gnl|CDD|32424	COG2243	CobF	Precorrin-2 methylase	Coenzyme metabolism	Length = 234
BRU1_1287	>gnl|CDD|31214	COG1010	CobJ	Precorrin-3B methylase	Coenzyme metabolism	Length = 249
BRU1_1288	No hits found	~	~	~	~	~
BRU1_1289	>gnl|CDD|31695	COG1506	DAP2	Dipeptidyl aminopeptidases/acylaminoacyl-peptidases	Amino acid transport and metabolism	Length = 620
BRU1_1290	>gnl|CDD|32038	COG1853	COG1853	Conserved protein/domain typically associated with flavoprotein oxygenases DIM6/NTAB family	General function prediction only	Length = 176
BRU1_1291	>gnl|CDD|31027	COG0683	LivK	ABC-type branched-chain amino acid transport systems periplasmic component	Amino acid transport and metabolism	Length = 366
BRU1_1292	>gnl|CDD|31461	COG1270	CbiB	Cobalamin biosynthesis protein CobD/CbiB	Coenzyme metabolism	Length = 320
BRU1_1293	>gnl|CDD|30428	COG0079	HisC	Histidinol-phosphate/aromatic aminotransferase and cobyric acid decarboxylase	Amino acid transport and metabolism	Length = 356
BRU1_1294	>gnl|CDD|31982	COG1797	CobB	Cobyrinic acid ac-diamide synthase	Coenzyme metabolism	Length = 451
BRU1_1295	>gnl|CDD|30357	COG0007	CysG	Uroporphyrinogen-III methylase	Coenzyme metabolism	Length = 244
BRU1_1296	>gnl|CDD|32087	COG1903	CbiD	Cobalamin biosynthesis protein CbiD	Coenzyme metabolism	Length = 367
BRU1_1297	>gnl|CDD|32282	COG2099	CobK	Precorrin-6x reductase	Coenzyme metabolism	Length = 257
BRU1_1298	>gnl|CDD|32702	COG2875	CobM	Precorrin-4 methylase	Coenzyme metabolism	Length = 254
BRU1_1299	>gnl|CDD|32256	COG2073	CbiG	Cobalamin biosynthesis protein CbiG	Coenzyme metabolism	Length = 298
BRU1_1300	>gnl|CDD|33860	COG4103	COG4103	Uncharacterized protein conserved in bacteria	Function unknown	Length = 148
BRU1_1301	>gnl|CDD|31074	COG0730	COG0730	Predicted permeases	General function prediction only	Length = 258
BRU1_1302	>gnl|CDD|32580	COG2510	COG2510	Predicted membrane protein	Function unknown	Length = 140
BRU1_1303	>gnl|CDD|32292	COG2109	BtuR	ATP:corrinoid adenosyltransferase	Coenzyme metabolism	Length = 198
BRU1_1304	>gnl|CDD|31618	COG1429	CobN	Cobalamin biosynthesis protein CobN and related Mg-chelatases	Coenzyme metabolism	Length = 1388
BRU1_1305	>gnl|CDD|30869	COG0523	COG0523	Putative GTPases (G3E family)	General function prediction only	Length = 323
BRU1_1306	>gnl|CDD|32270	COG2087	CobU	Adenosyl cobinamide kinase/adenosyl cobinamide phosphate guanylyltransferase	Coenzyme metabolism	Length = 175
BRU1_1307	>gnl|CDD|35005	COG5446	COG5446	Predicted integral membrane protein	Function unknown	Length = 233
BRU1_1308	No hits found	~	~	~	~	~
BRU1_1310	>gnl|CDD|31681	COG1492	CobQ	Cobyric acid synthase	Coenzyme metabolism	Length = 486
BRU1_1311	No hits found	~	~	~	~	~
BRU1_1312	>gnl|CDD|31074	COG0730	COG0730	Predicted permeases	General function prediction only	Length = 258
BRU1_1313	>gnl|CDD|32267	COG2084	MmsB	3-hydroxyisobutyrate dehydrogenase and related beta-hydroxyacid dehydrogenases	Lipid metabolism	Length = 286
BRU1_1314	>gnl|CDD|35069	COG5510	COG5510	Predicted small secreted protein	Function unknown	Length = 44
BRU1_1315	No hits found	~	~	~	~	~
BRU1_1316	>gnl|CDD|30928	COG0583	LysR	Transcriptional regulator	Transcription	Length = 297
BRU1_1317	>gnl|CDD|34583	COG4977	COG4977	Transcriptional regulator containing an amidase domain and an AraC-type DNA-binding HTH domain	Transcription	Length = 328
BRU1_1318	No hits found	~	~	~	~	~
BRU1_1319	>gnl|CDD|33075	COG3264	COG3264	Small-conductance mechanosensitive channel	Cell envelope biogenesis, outer membrane	Length = 835
BRU1_1320	No hits found	~	~	~	~	~
BRU1_1321	>gnl|CDD|30690	COG0342	SecD	Preprotein translocase subunit SecD	Intracellular trafficking and secretion	Length = 506
BRU1_1322	No hits found	~	~	~	~	~
BRU1_1323	>gnl|CDD|34270	COG4651	RosB	Kef-type K+ transport system predicted NAD-binding component	Inorganic ion transport and metabolism	Length = 408
BRU1_1324	>gnl|CDD|30741	COG0392	COG0392	Predicted integral membrane protein	Function unknown	Length = 322
BRU1_1325	>gnl|CDD|33347	COG3545	COG3545	Predicted esterase of the alpha/beta hydrolase fold	General function prediction only	Length = 181
BRU1_1326	>gnl|CDD|33937	COG4208	CysW	ABC-type sulfate transport system permease component	Inorganic ion transport and metabolism	Length = 287
BRU1_1327	>gnl|CDD|30901	COG0555	CysU	ABC-type sulfate transport system permease component	Posttranslational modification, protein turnover, chaperones	Length = 274
BRU1_1328	>gnl|CDD|33902	COG4150	CysP	ABC-type sulfate transport system periplasmic component	Inorganic ion transport and metabolism	Length = 341
BRU1_1329	No hits found	~	~	~	~	~
BRU1_1330	>gnl|CDD|31202	COG0861	TerC	Membrane protein TerC possibly involved in tellurium resistance	Inorganic ion transport and metabolism	Length = 254
BRU1_1331	>gnl|CDD|30931	COG0586	DedA	Uncharacterized membrane-associated protein	Function unknown	Length = 208
BRU1_1332	No hits found	~	~	~	~	~
BRU1_1333	No hits found	~	~	~	~	~
BRU1_1334	No hits found	~	~	~	~	~
BRU1_1335	>gnl|CDD|33904	COG4154	FucU	Fucose dissimilation pathway protein FucU	Carbohydrate transport and metabolism	Length = 144
BRU1_1336	>gnl|CDD|31231	COG1028	FabG	Dehydrogenases with different specificities (related to short-chain alcohol dehydrogenases)	Secondary metabolites biosynthesis, transport, and catabolism / General function prediction only	Length = 251
BRU1_1337	>gnl|CDD|31325	COG1129	MglA	ABC-type sugar transport system ATPase component	Carbohydrate transport and metabolism	Length = 500
BRU1_1338	>gnl|CDD|31365	COG1172	AraH	Ribose/xylose/arabinose/galactoside ABC-type transport systems permease components	Carbohydrate transport and metabolism	Length = 316
BRU1_1339	No hits found	~	~	~	~	~
BRU1_1340	>gnl|CDD|32063	COG1879	RbsB	ABC-type sugar transport system periplasmic component	Carbohydrate transport and metabolism	Length = 322
BRU1_1341	>gnl|CDD|31017	COG0673	MviM	Predicted dehydrogenases and related proteins	General function prediction only	Length = 342
BRU1_1342	>gnl|CDD|31317	COG1120	FepC	ABC-type cobalamin/Fe3+-siderophores transport systems ATPase components	Inorganic ion transport and metabolism / Coenzyme metabolism	Length = 258
BRU1_1343	>gnl|CDD|30954	COG0609	FepD	ABC-type Fe3+-siderophore transport system permease component	Inorganic ion transport and metabolism	Length = 334
BRU1_1344	>gnl|CDD|30959	COG0614	FepB	ABC-type Fe3+-hydroxamate transport system periplasmic component	Inorganic ion transport and metabolism	Length = 319
BRU1_1345	>gnl|CDD|33936	COG4206	BtuB	Outer membrane cobalamin receptor protein	Coenzyme metabolism	Length = 608
BRU1_1346	No hits found	~	~	~	~	~
BRU1_1347	>gnl|CDD|31184	COG0842	COG0842	ABC-type multidrug transport system permease component	Defense mechanisms	Length = 286
BRU1_1348	>gnl|CDD|31326	COG1131	CcmA	ABC-type multidrug transport system ATPase component	Defense mechanisms	Length = 293
BRU1_1349	>gnl|CDD|31754	COG1566	EmrA	Multidrug resistance efflux pump	Defense mechanisms	Length = 352
BRU1_1350	No hits found	~	~	~	~	~
BRU1_1351	No hits found	~	~	~	~	~
BRU1_1352	>gnl|CDD|31835	COG1649	COG1649	Uncharacterized protein conserved in bacteria	Function unknown	Length = 418
BRU1_1353	No hits found	~	~	~	~	~
BRU1_1354	>gnl|CDD|31173	COG0831	UreA	Urea amidohydrolase (urease) gamma subunit	Amino acid transport and metabolism	Length = 100
BRU1_1355	>gnl|CDD|31174	COG0832	UreB	Urea amidohydrolase (urease) beta subunit	Amino acid transport and metabolism	Length = 106
BRU1_1356	>gnl|CDD|31147	COG0804	UreC	Urea amidohydrolase (urease) alpha subunit	Amino acid transport and metabolism	Length = 568
BRU1_1357	>gnl|CDD|32518	COG2371	UreE	Urease accessory protein UreE	Posttranslational modification, protein turnover, chaperones	Length = 155
BRU1_1358	>gnl|CDD|31172	COG0830	UreF	Urease accessory protein UreF	Posttranslational modification, protein turnover, chaperones	Length = 229
BRU1_1359	>gnl|CDD|30727	COG0378	HypB	Ni2+-binding GTPase involved in regulation of expression and maturation of urease and hydrogenase	Posttranslational modification, protein turnover, chaperones / Transcription	Length = 202
BRU1_1360	>gnl|CDD|31171	COG0829	UreH	Urease accessory protein UreH	Posttranslational modification, protein turnover, chaperones	Length = 269
BRU1_1361	>gnl|CDD|34114	COG4413	Utp	Urea transporter	Amino acid transport and metabolism	Length = 319
BRU1_1362	>gnl|CDD|34863	COG5266	CbiK	ABC-type Co2+ transport system periplasmic component	Inorganic ion transport and metabolism	Length = 264
BRU1_1363	>gnl|CDD|30658	COG0310	CbiM	ABC-type Co2+ transport system permease component	Inorganic ion transport and metabolism	Length = 204
BRU1_1364	No hits found	~	~	~	~	~
BRU1_1365	>gnl|CDD|30964	COG0619	CbiQ	ABC-type cobalt transport system permease component CbiQ and related transporters	Inorganic ion transport and metabolism	Length = 252
BRU1_1366	>gnl|CDD|31319	COG1122	CbiO	ABC-type cobalt transport system ATPase component	Inorganic ion transport and metabolism	Length = 235
BRU1_1367	>gnl|CDD|33244	COG3439	COG3439	Uncharacterized conserved protein	Function unknown	Length = 137
BRU1_1368	>gnl|CDD|30588	COG0239	CrcB	Integral membrane protein possibly involved in chromosome condensation	Cell division and chromosome partitioning	Length = 126
BRU1_1369	No hits found	~	~	~	~	~
BRU1_1370	>gnl|CDD|33270	COG3467	COG3467	Predicted flavin-nucleotide-binding protein	General function prediction only	Length = 166
BRU1_1371	>gnl|CDD|30733	COG0384	COG0384	Predicted epimerase PhzC/PhzF homolog	General function prediction only	Length = 291
BRU1_1372	No hits found	~	~	~	~	~
BRU1_1374	>gnl|CDD|32521	COG2374	COG2374	Predicted extracellular nuclease	General function prediction only	Length = 798
BRU1_1375	No hits found	~	~	~	~	~
BRU1_1376	>gnl|CDD|31361	COG1167	ARO8	Transcriptional regulators containing a DNA-binding HTH domain and an aminotransferase domain (MocR family) and their eukaryotic orthologs	Transcription / Amino acid transport and metabolism	Length = 459
BRU1_1377	No hits found	~	~	~	~	~
BRU1_1378	>gnl|CDD|30408	COG0059	IlvC	Ketol-acid reductoisomerase	Amino acid transport and metabolism / Coenzyme metabolism	Length = 338
BRU1_1379	>gnl|CDD|31500	COG1309	AcrR	Transcriptional regulator	Transcription	Length = 201
BRU1_1380	No hits found	~	~	~	~	~
BRU1_1381	>gnl|CDD|32972	COG3158	Kup	K+ transporter	Inorganic ion transport and metabolism	Length = 627
BRU1_1382	No hits found	~	~	~	~	~
BRU1_1383	>gnl|CDD|31195	COG0854	PdxJ	Pyridoxal phosphate biosynthesis protein	Coenzyme metabolism	Length = 243
BRU1_1384	No hits found	~	~	~	~	~
BRU1_1385	>gnl|CDD|30853	COG0507	RecD	ATP-dependent exoDNAse (exonuclease V) alpha subunit - helicase superfamily I member	DNA replication, recombination, and repair	Length = 696
BRU1_1386	>gnl|CDD|30789	COG0440	IlvH	Acetolactate synthase small (regulatory) subunit	Amino acid transport and metabolism	Length = 163
BRU1_1387	>gnl|CDD|30378	COG0028	IlvB	Thiamine pyrophosphate-requiring enzymes acetolactate synthase pyruvate dehydrogenase (cytochrome) glyoxylate carboligase phosphonopyruvate decarboxylase	Amino acid transport and metabolism / Coenzyme metabolism	Length = 550
BRU1_1388	>gnl|CDD|30672	COG0324	MiaA	tRNA delta(2)-isopentenylpyrophosphate transferase	Translation, ribosomal structure and biogenesis	Length = 308
BRU1_1389	>gnl|CDD|30906	COG0560	SerB	Phosphoserine phosphatase	Amino acid transport and metabolism	Length = 212
BRU1_1390	>gnl|CDD|32264	COG2081	COG2081	Predicted flavoproteins	General function prediction only	Length = 408
BRU1_1391	No hits found	~	~	~	~	~
BRU1_1392	>gnl|CDD|30614	COG0265	DegQ	Trypsin-like serine proteases typically periplasmic contain C-terminal PDZ domain	Posttranslational modification, protein turnover, chaperones	Length = 347
BRU1_1393	>gnl|CDD|33054	COG3242	COG3242	Uncharacterized protein conserved in bacteria	Function unknown	Length = 62
BRU1_1394	>gnl|CDD|30678	COG0330	HflC	Membrane protease subunits stomatin/prohibitin homologs	Posttranslational modification, protein turnover, chaperones	Length = 291
BRU1_1395	>gnl|CDD|30678	COG0330	HflC	Membrane protease subunits stomatin/prohibitin homologs	Posttranslational modification, protein turnover, chaperones	Length = 291
BRU1_1396	>gnl|CDD|30611	COG0262	FolA	Dihydrofolate reductase	Coenzyme metabolism	Length = 167
BRU1_1397	>gnl|CDD|30556	COG0207	ThyA	Thymidylate synthase	Nucleotide transport and metabolism	Length = 268
BRU1_1398	No hits found	~	~	~	~	~
BRU1_1399	>gnl|CDD|32643	COG2814	AraJ	Arabinose efflux permease	Carbohydrate transport and metabolism	Length = 394
BRU1_1400	No hits found	~	~	~	~	~
BRU1_1401	>gnl|CDD|31500	COG1309	AcrR	Transcriptional regulator	Transcription	Length = 201
BRU1_1402	>gnl|CDD|33607	COG3814	COG3814	Uncharacterized protein conserved in bacteria	Function unknown	Length = 157
BRU1_1403	No hits found	~	~	~	~	~
BRU1_1404	No hits found	~	~	~	~	~
BRU1_1405	>gnl|CDD|34043	COG4321	COG4321	Uncharacterized protein related to arylsulfate sulfotransferase involved in siderophore biosynthesis	General function prediction only	Length = 102
BRU1_1406	>gnl|CDD|32801	COG2982	AsmA	Uncharacterized protein involved in outer membrane biogenesis	Cell envelope biogenesis, outer membrane	Length = 648
BRU1_1407	No hits found	~	~	~	~	~
BRU1_1408	>gnl|CDD|30625	COG0277	GlcD	FAD/FMN-containing dehydrogenases	Energy production and conversion	Length = 459
BRU1_1409	>gnl|CDD|34318	COG4702	COG4702	Uncharacterized conserved protein	Function unknown	Length = 168
BRU1_1410	>gnl|CDD|32295	COG2112	COG2112	Predicted Ser/Thr protein kinase	Signal transduction mechanisms	Length = 201
BRU1_1411	>gnl|CDD|30559	COG0210	UvrD	Superfamily I DNA and RNA helicases	DNA replication, recombination, and repair	Length = 655
BRU1_1412	>gnl|CDD|32859	COG3045	CreA	Uncharacterized protein conserved in bacteria	Function unknown	Length = 165
BRU1_1413	>gnl|CDD|30459	COG0110	WbbJ	Acetyltransferase (isoleucine patch superfamily)	General function prediction only	Length = 190
BRU1_1414	>gnl|CDD|32182	COG1999	COG1999	Uncharacterized protein SCO1/SenC/PrrC involved in biogenesis of respiratory and photosynthetic systems	General function prediction only	Length = 207
BRU1_1415	>gnl|CDD|32445	COG2264	PrmA	Ribosomal protein L11 methylase	Translation, ribosomal structure and biogenesis	Length = 300
BRU1_1416	>gnl|CDD|30356	COG0006	PepP	Xaa-Pro aminopeptidase	Amino acid transport and metabolism	Length = 384
BRU1_1417	>gnl|CDD|35146	COG5587	COG5587	Uncharacterized conserved protein	Function unknown	Length = 228
BRU1_1418	>gnl|CDD|30621	COG0272	Lig	NAD-dependent DNA ligase (contains BRCT domain type II)	DNA replication, recombination, and repair	Length = 667
BRU1_1419	>gnl|CDD|30843	COG0497	RecN	ATPase involved in DNA repair	DNA replication, recombination, and repair	Length = 557
BRU1_1420	>gnl|CDD|33862	COG4105	ComL	DNA uptake lipoprotein	General function prediction only	Length = 254
BRU1_1421	No hits found	~	~	~	~	~
BRU1_1422	>gnl|CDD|31117	COG0774	LpxC	UDP-3-O-acyl-N-acetylglucosamine deacetylase	Cell envelope biogenesis, outer membrane	Length = 300
BRU1_1423	>gnl|CDD|30555	COG0206	FtsZ	Cell division GTPase	Cell division and chromosome partitioning	Length = 338
BRU1_1424	>gnl|CDD|31190	COG0849	FtsA	Actin-like ATPase involved in cell division	Cell division and chromosome partitioning	Length = 418
BRU1_1425	>gnl|CDD|31777	COG1589	FtsQ	Cell division septal protein	Cell envelope biogenesis, outer membrane	Length = 269
BRU1_1426	>gnl|CDD|31374	COG1181	DdlA	D-alanine-D-alanine ligase and related ATP-grasp enzymes	Cell envelope biogenesis, outer membrane	Length = 317
BRU1_1427	>gnl|CDD|31154	COG0812	MurB	UDP-N-acetylmuramate dehydrogenase	Cell envelope biogenesis, outer membrane	Length = 291
BRU1_1428	>gnl|CDD|31116	COG0773	MurC	UDP-N-acetylmuramate-alanine ligase	Cell envelope biogenesis, outer membrane	Length = 459
BRU1_1429	>gnl|CDD|31051	COG0707	MurG	UDP-N-acetylglucosamine:LPS N-acetylglucosamine transferase	Cell envelope biogenesis, outer membrane	Length = 357
BRU1_1430	>gnl|CDD|31115	COG0772	FtsW	Bacterial cell division membrane protein	Cell division and chromosome partitioning	Length = 381
BRU1_1431	>gnl|CDD|31114	COG0771	MurD	UDP-N-acetylmuramoylalanine-D-glutamate ligase	Cell envelope biogenesis, outer membrane	Length = 448
BRU1_1432	>gnl|CDD|30820	COG0472	Rfe	UDP-N-acetylmuramyl pentapeptide phosphotransferase/UDP-N- acetylglucosamine-1-phosphate transferase	Cell envelope biogenesis, outer membrane	Length = 319
BRU1_1433	>gnl|CDD|31113	COG0770	MurF	UDP-N-acetylmuramyl pentapeptide synthase	Cell envelope biogenesis, outer membrane	Length = 451
BRU1_1434	>gnl|CDD|31112	COG0769	MurE	UDP-N-acetylmuramyl tripeptide synthase	Cell envelope biogenesis, outer membrane	Length = 475
BRU1_1435	>gnl|CDD|31111	COG0768	FtsI	Cell division protein FtsI/penicillin-binding protein 2	Cell envelope biogenesis, outer membrane	Length = 599
BRU1_1436	>gnl|CDD|35021	COG5462	COG5462	Predicted secreted (periplasmic) protein	Function unknown	Length = 138
BRU1_1437	>gnl|CDD|30623	COG0275	COG0275	Predicted S-adenosylmethionine-dependent methyltransferase involved in cell envelope biogenesis	Cell envelope biogenesis, outer membrane	Length = 314
BRU1_1438	No hits found	~	~	~	~	~
BRU1_1439	>gnl|CDD|32098	COG1914	MntH	Mn2+ and Fe2+ transporters of the NRAMP family	Inorganic ion transport and metabolism	Length = 416
BRU1_1441	>gnl|CDD|31084	COG0741	MltE	Soluble lytic murein transglycosylase and related regulatory proteins (some contain LysM/invasin domains)	Cell envelope biogenesis, outer membrane	Length = 296
BRU1_1442	>gnl|CDD|32839	COG3023	AmpD	Negative regulator of beta-lactamase expression	Defense mechanisms	Length = 257
BRU1_1443	>gnl|CDD|31274	COG1076	DjlA	DnaJ-domain-containing proteins 1	Posttranslational modification, protein turnover, chaperones	Length = 174
BRU1_1444	No hits found	~	~	~	~	~
BRU1_1445	>gnl|CDD|33552	COG3757	Acm	Lyzozyme M1 (14-beta-N-acetylmuramidase)	Cell envelope biogenesis, outer membrane	Length = 269
BRU1_1446	>gnl|CDD|32773	COG2951	MltB	Membrane-bound lytic murein transglycosylase B	Cell envelope biogenesis, outer membrane	Length = 343
BRU1_1447	>gnl|CDD|31023	COG0679	COG0679	Predicted permeases	General function prediction only	Length = 311
BRU1_1448	>gnl|CDD|31029	COG0685	MetF	510-methylenetetrahydrofolate reductase	Amino acid transport and metabolism	Length = 291
BRU1_1449	>gnl|CDD|32408	COG2226	UbiE	Methylase involved in ubiquinone/menaquinone biosynthesis	Coenzyme metabolism	Length = 238
BRU1_1450	>gnl|CDD|35145	COG5586	COG5586	Uncharacterized conserved protein	Function unknown	Length = 110
BRU1_1451	>gnl|CDD|32643	COG2814	AraJ	Arabinose efflux permease	Carbohydrate transport and metabolism	Length = 394
BRU1_1452	No hits found	~	~	~	~	~
BRU1_1453	>gnl|CDD|33863	COG4106	Tam	Trans-aconitate methyltransferase	General function prediction only	Length = 257
BRU1_1454	>gnl|CDD|30834	COG0488	Uup	ATPase components of ABC transporters with duplicated ATPase domains	General function prediction only	Length = 530
BRU1_1455	No hits found	~	~	~	~	~
BRU1_1456	>gnl|CDD|32448	COG2267	PldB	Lysophospholipase	Lipid metabolism	Length = 298
BRU1_1457	No hits found	~	~	~	~	~
BRU1_1458	>gnl|CDD|33615	COG3822	COG3822	ABC-type sugar transport system auxiliary component	General function prediction only	Length = 225
BRU1_1459	>gnl|CDD|34257	COG4638	HcaE	Phenylpropionate dioxygenase and related ring-hydroxylating dioxygenases large terminal subunit	Inorganic ion transport and metabolism / General function prediction only	Length = 367
BRU1_1460	>gnl|CDD|31221	COG1018	Hmp	Flavodoxin reductases (ferredoxin-NADPH reductases) family 1	Energy production and conversion	Length = 266
BRU1_1461	>gnl|CDD|32652	COG2824	PhnA	Uncharacterized Zn-ribbon-containing protein involved in phosphonate metabolism	Inorganic ion transport and metabolism	Length = 112
BRU1_1462	>gnl|CDD|31526	COG1335	PncA	Amidases related to nicotinamidase	Secondary metabolites biosynthesis, transport, and catabolism	Length = 205
BRU1_1463	>gnl|CDD|32724	COG2899	COG2899	Uncharacterized protein conserved in bacteria	Function unknown	Length = 346
BRU1_1464	No hits found	~	~	~	~	~
BRU1_1465	>gnl|CDD|32863	COG3049	COG3049	Penicillin V acylase and related amidases	Cell envelope biogenesis, outer membrane	Length = 353
BRU1_1466	No hits found	~	~	~	~	~
BRU1_1467	No hits found	~	~	~	~	~
BRU1_1468	No hits found	~	~	~	~	~
BRU1_1469	No hits found	~	~	~	~	~
BRU1_1470	No hits found	~	~	~	~	~
BRU1_1471	No hits found	~	~	~	~	~
BRU1_1472	>gnl|CDD|34579	COG4973	XerC	Site-specific recombinase XerC	DNA replication, recombination, and repair	Length = 299
BRU1_1473	>gnl|CDD|32788	COG2968	COG2968	Uncharacterized conserved protein	Function unknown	Length = 243
BRU1_1474	No hits found	~	~	~	~	~
BRU1_1475	>gnl|CDD|32802	COG2983	COG2983	Uncharacterized conserved protein	Function unknown	Length = 153
BRU1_1476	>gnl|CDD|35012	COG5453	COG5453	Uncharacterized conserved protein	Function unknown	Length = 96
BRU1_1477	>gnl|CDD|30914	COG0568	RpoD	DNA-directed RNA polymerase sigma subunit (sigma70/sigma32)	Transcription	Length = 342
BRU1_1478	>gnl|CDD|30707	COG0358	DnaG	DNA primase (bacterial type)	DNA replication, recombination, and repair	Length = 568
BRU1_1479	>gnl|CDD|31474	COG1283	NptA	Na+/phosphate symporter	Inorganic ion transport and metabolism	Length = 533
BRU1_1480	>gnl|CDD|31798	COG1610	COG1610	Uncharacterized conserved protein	Function unknown	Length = 148
BRU1_1481	>gnl|CDD|30851	COG0505	CarA	Carbamoylphosphate synthase small subunit	Amino acid transport and metabolism / Nucleotide transport and metabolism	Length = 368
BRU1_1482	No hits found	~	~	~	~	~
BRU1_1483	>gnl|CDD|32475	COG2321	COG2321	Predicted metalloprotease	General function prediction only	Length = 295
BRU1_1484	>gnl|CDD|34955	COG5395	COG5395	Predicted membrane protein	Function unknown	Length = 131
BRU1_1485	>gnl|CDD|33090	COG3279	LytT	Response regulator of the LytR/AlgR family	Transcription / Signal transduction mechanisms	Length = 244
BRU1_1486	>gnl|CDD|30806	COG0458	CarB	Carbamoylphosphate synthase large subunit (split gene in MJ)	Amino acid transport and metabolism / Nucleotide transport and metabolism	Length = 400
BRU1_1487	No hits found	~	~	~	~	~
BRU1_1488	>gnl|CDD|33918	COG4178	COG4178	ABC-type uncharacterized transport system permease and ATPase components	General function prediction only	Length = 604
BRU1_1489	>gnl|CDD|31469	COG1278	CspC	Cold shock proteins	Transcription	Length = 67
BRU1_1490	>gnl|CDD|30970	COG0625	Gst	Glutathione S-transferase	Posttranslational modification, protein turnover, chaperones	Length = 211
BRU1_1491	No hits found	~	~	~	~	~
BRU1_1492	>gnl|CDD|30785	COG0436	COG0436	Aspartate/tyrosine/aromatic aminotransferase	Amino acid transport and metabolism	Length = 393
BRU1_1493	No hits found	~	~	~	~	~
BRU1_1494	No hits found	~	~	~	~	~
BRU1_1495	>gnl|CDD|30928	COG0583	LysR	Transcriptional regulator	Transcription	Length = 297
BRU1_1496	>gnl|CDD|30838	COG0492	TrxB	Thioredoxin reductase	Posttranslational modification, protein turnover, chaperones	Length = 305
BRU1_1497	>gnl|CDD|30517	COG0168	TrkG	Trk-type K+ transport systems membrane components	Inorganic ion transport and metabolism	Length = 499
BRU1_1498	No hits found	~	~	~	~	~
BRU1_1499	>gnl|CDD|31711	COG1522	Lrp	Transcriptional regulators	Transcription	Length = 154
BRU1_1500	>gnl|CDD|30787	COG0438	RfaG	Glycosyltransferase	Cell envelope biogenesis, outer membrane	Length = 381
BRU1_1501	>gnl|CDD|31125	COG0782	GreA	Transcription elongation factor	Transcription	Length = 151
BRU1_1502	No hits found	~	~	~	~	~
BRU1_1503	No hits found	~	~	~	~	~
BRU1_1504	>gnl|CDD|31041	COG0697	RhaT	Permeases of the drug/metabolite transporter (DMT) superfamily	Carbohydrate transport and metabolism / Amino acid transport and metabolism / General function prediction only	Length = 292
BRU1_1505	>gnl|CDD|32982	COG3169	COG3169	Uncharacterized protein conserved in bacteria	Function unknown	Length = 116
BRU1_1506	>gnl|CDD|33707	COG3921	COG3921	Uncharacterized protein conserved in bacteria	Function unknown	Length = 300
BRU1_1507	>gnl|CDD|31795	COG1607	COG1607	Acyl-CoA hydrolase	Lipid metabolism	Length = 157
BRU1_1508	>gnl|CDD|34596	COG4991	COG4991	Uncharacterized protein with a bacterial SH3 domain homologue	Function unknown	Length = 155
BRU1_1509	>gnl|CDD|30902	COG0556	UvrB	Helicase subunit of the DNA excision repair complex	DNA replication, recombination, and repair	Length = 663
BRU1_1510	>gnl|CDD|31084	COG0741	MltE	Soluble lytic murein transglycosylase and related regulatory proteins (some contain LysM/invasin domains)	Cell envelope biogenesis, outer membrane	Length = 296
BRU1_1511	No hits found	~	~	~	~	~
BRU1_1512	>gnl|CDD|31469	COG1278	CspC	Cold shock proteins	Transcription	Length = 67
BRU1_1513	No hits found	~	~	~	~	~
BRU1_1514	>gnl|CDD|30837	COG0491	GloB	Zn-dependent hydrolases including glyoxylases	General function prediction only	Length = 252
BRU1_1515	No hits found	~	~	~	~	~
BRU1_1516	No hits found	~	~	~	~	~
BRU1_1517	>gnl|CDD|32031	COG1846	MarR	Transcriptional regulators	Transcription	Length = 126
BRU1_1518	>gnl|CDD|31088	COG0745	OmpR	Response regulators consisting of a CheY-like receiver domain and a winged-helix DNA-binding domain	Signal transduction mechanisms / Transcription	Length = 229
BRU1_1519	>gnl|CDD|30987	COG0642	BaeS	Signal transduction histidine kinase	Signal transduction mechanisms	Length = 336
BRU1_1520	No hits found	~	~	~	~	~
BRU1_1521	No hits found	~	~	~	~	~
BRU1_1522	>gnl|CDD|30422	COG0073	ARC1	EMAP domain	General function prediction only	Length = 123
BRU1_1523	No hits found	~	~	~	~	~
BRU1_1524	>gnl|CDD|35024	COG5465	COG5465	Uncharacterized conserved protein	Function unknown	Length = 166
BRU1_1525	>gnl|CDD|32780	COG2960	COG2960	Uncharacterized protein conserved in bacteria	Function unknown	Length = 103
BRU1_1526	No hits found	~	~	~	~	~
BRU1_1527	>gnl|CDD|31026	COG0682	Lgt	Prolipoprotein diacylglyceryltransferase	Cell envelope biogenesis, outer membrane	Length = 287
BRU1_1528	>gnl|CDD|31753	COG1565	COG1565	Uncharacterized conserved protein	Function unknown	Length = 370
BRU1_1529	>gnl|CDD|31685	COG1496	COG1496	Uncharacterized conserved protein	Function unknown	Length = 249
BRU1_1530	>gnl|CDD|30356	COG0006	PepP	Xaa-Pro aminopeptidase	Amino acid transport and metabolism	Length = 384
BRU1_1531	No hits found	~	~	~	~	~
BRU1_1532	>gnl|CDD|30810	COG0462	PrsA	Phosphoribosylpyrophosphate synthetase	Nucleotide transport and metabolism / Amino acid transport and metabolism	Length = 314
BRU1_1533	>gnl|CDD|30782	COG0433	COG0433	Predicted ATPase	General function prediction only	Length = 520
BRU1_1534	>gnl|CDD|32010	COG1825	RplY	Ribosomal protein L25 (general stress protein Ctc)	Translation, ribosomal structure and biogenesis	Length = 93
BRU1_1535	>gnl|CDD|30542	COG0193	Pth	Peptidyl-tRNA hydrolase	Translation, ribosomal structure and biogenesis	Length = 190
BRU1_1536	>gnl|CDD|30362	COG0012	COG0012	Predicted GTPase probable translation factor	Translation, ribosomal structure and biogenesis	Length = 372
BRU1_1537	>gnl|CDD|32213	COG2030	MaoC	Acyl dehydratase	Lipid metabolism	Length = 159
BRU1_1538	>gnl|CDD|32213	COG2030	MaoC	Acyl dehydratase	Lipid metabolism	Length = 159
BRU1_1539	>gnl|CDD|30849	COG0503	Apt	Adenine/guanine phosphoribosyltransferases and related PRPP-binding proteins	Nucleotide transport and metabolism	Length = 179
BRU1_1540	>gnl|CDD|32685	COG2857	CYT1	Cytochrome c1	Energy production and conversion	Length = 250
BRU1_1541	>gnl|CDD|31481	COG1290	QcrB	Cytochrome b subunit of the bc complex	Energy production and conversion	Length = 381
BRU1_1542	>gnl|CDD|31067	COG0723	QcrA	Rieske Fe-S protein	Energy production and conversion	Length = 177
BRU1_1543	>gnl|CDD|31327	COG1132	MdlB	ABC-type multidrug transport system ATPase and permease components	Defense mechanisms	Length = 567
BRU1_1544	>gnl|CDD|31327	COG1132	MdlB	ABC-type multidrug transport system ATPase and permease components	Defense mechanisms	Length = 567
BRU1_1545	>gnl|CDD|30568	COG0219	CspR	Predicted rRNA methylase (SpoU class)	Translation, ribosomal structure and biogenesis	Length = 155
BRU1_1546	>gnl|CDD|34647	COG5042	NUP	Purine nucleoside permease	Nucleotide transport and metabolism	Length = 349
BRU1_1547	No hits found	~	~	~	~	~
BRU1_1548	>gnl|CDD|30757	COG0408	HemF	Coproporphyrinogen III oxidase	Coenzyme metabolism	Length = 303
BRU1_1549	>gnl|CDD|32967	COG3153	COG3153	Predicted acetyltransferase	General function prediction only	Length = 171
BRU1_1550	>gnl|CDD|33357	COG3555	COG3555	Aspartyl/asparaginyl beta-hydroxylase and related dioxygenases	Posttranslational modification, protein turnover, chaperones	Length = 291
BRU1_1551	>gnl|CDD|33357	COG3555	COG3555	Aspartyl/asparaginyl beta-hydroxylase and related dioxygenases	Posttranslational modification, protein turnover, chaperones	Length = 291
BRU1_1552	>gnl|CDD|30962	COG0617	PcnB	tRNA nucleotidyltransferase/poly(A) polymerase	Translation, ribosomal structure and biogenesis	Length = 412
BRU1_1553	>gnl|CDD|30840	COG0494	MutT	NTP pyrophosphohydrolases including oxidative damage repair enzymes	DNA replication, recombination, and repair / General function prediction only	Length = 161
BRU1_1554	>gnl|CDD|33609	COG3816	COG3816	Uncharacterized protein conserved in bacteria	Function unknown	Length = 205
BRU1_1555	>gnl|CDD|31058	COG0714	COG0714	MoxR-like ATPases	General function prediction only	Length = 329
BRU1_1556	>gnl|CDD|31907	COG1721	COG1721	Uncharacterized conserved protein (some members contain a von Willebrand factor type A (vWA) domain)	General function prediction only	Length = 416
BRU1_1557	No hits found	~	~	~	~	~
BRU1_1558	>gnl|CDD|34985	COG5426	COG5426	Uncharacterized membrane protein	Function unknown	Length = 254
BRU1_1559	>gnl|CDD|32967	COG3153	COG3153	Predicted acetyltransferase	General function prediction only	Length = 171
BRU1_1560	>gnl|CDD|30784	COG0435	ECM4	Predicted glutathione S-transferase	Posttranslational modification, protein turnover, chaperones	Length = 324
BRU1_1561	>gnl|CDD|32861	COG3047	OmpW	Outer membrane protein W	Cell envelope biogenesis, outer membrane	Length = 213
BRU1_1562	>gnl|CDD|31251	COG1051	COG1051	ADP-ribose pyrophosphatase	Nucleotide transport and metabolism	Length = 145
BRU1_1563	>gnl|CDD|31599	COG1409	Icc	Predicted phosphohydrolases	General function prediction only	Length = 301
BRU1_1564	No hits found	~	~	~	~	~
BRU1_1565	>gnl|CDD|30468	COG0119	LeuA	Isopropylmalate/homocitrate/citramalate synthases	Amino acid transport and metabolism	Length = 409
BRU1_1566	No hits found	~	~	~	~	~
BRU1_1567	>gnl|CDD|30402	COG0053	MMT1	Predicted Co/Zn/Cd cation transporters	Inorganic ion transport and metabolism	Length = 304
BRU1_1568	>gnl|CDD|30496	COG0147	TrpE	Anthranilate/para-aminobenzoate synthases component I	Amino acid transport and metabolism / Coenzyme metabolism	Length = 462
BRU1_1569	No hits found	~	~	~	~	~
BRU1_1570	>gnl|CDD|31711	COG1522	Lrp	Transcriptional regulators	Transcription	Length = 154
BRU1_1571	>gnl|CDD|32031	COG1846	MarR	Transcriptional regulators	Transcription	Length = 126
BRU1_1572	>gnl|CDD|32452	COG2271	UhpC	Sugar phosphate permease	Carbohydrate transport and metabolism	Length = 448
BRU1_1573	>gnl|CDD|35018	COG5459	COG5459	Predicted rRNA methylase	Translation, ribosomal structure and biogenesis	Length = 484
BRU1_1574	>gnl|CDD|34921	COG5345	COG5345	Uncharacterized protein conserved in bacteria	Function unknown	Length = 358
BRU1_1575	No hits found	~	~	~	~	~
BRU1_1576	>gnl|CDD|32296	COG2113	ProX	ABC-type proline/glycine betaine transport systems periplasmic components	Amino acid transport and metabolism	Length = 302
BRU1_1577	>gnl|CDD|33916	COG4176	ProW	ABC-type proline/glycine betaine transport system permease component	Amino acid transport and metabolism	Length = 290
BRU1_1578	>gnl|CDD|33915	COG4175	ProV	ABC-type proline/glycine betaine transport system ATPase component	Amino acid transport and metabolism	Length = 386
BRU1_1579	>gnl|CDD|31320	COG1123	COG1123	ATPase components of various ABC-type transport systems contain duplicated ATPase	General function prediction only	Length = 539
BRU1_1580	>gnl|CDD|30793	COG0444	DppD	ABC-type dipeptide/oligopeptide/nickel transport system ATPase component	Amino acid transport and metabolism / Inorganic ion transport and metabolism	Length = 316
BRU1_1581	>gnl|CDD|31366	COG1173	DppC	ABC-type dipeptide/oligopeptide/nickel transport systems permease components	Amino acid transport and metabolism / Inorganic ion transport and metabolism	Length = 289
BRU1_1582	>gnl|CDD|30946	COG0601	DppB	ABC-type dipeptide/oligopeptide/nickel transport systems permease components	Amino acid transport and metabolism / Inorganic ion transport and metabolism	Length = 317
BRU1_1583	>gnl|CDD|31090	COG0747	DdpA	ABC-type dipeptide transport system periplasmic component	Amino acid transport and metabolism	Length = 556
BRU1_1584	No hits found	~	~	~	~	~
BRU1_1585	No hits found	~	~	~	~	~
BRU1_1586	>gnl|CDD|30985	COG0640	ArsR	Predicted transcriptional regulators	Transcription	Length = 110
BRU1_1587	>gnl|CDD|30912	COG0566	SpoU	rRNA methylases	Translation, ribosomal structure and biogenesis	Length = 260
BRU1_1588	>gnl|CDD|30830	COG0482	TrmU	Predicted tRNA(5-methylaminomethyl-2-thiouridylate) methyltransferase contains the PP-loop ATPase domain	Translation, ribosomal structure and biogenesis	Length = 356
BRU1_1589	No hits found	~	~	~	~	~
BRU1_1590	No hits found	~	~	~	~	~
BRU1_1591	>gnl|CDD|32533	COG2388	COG2388	Predicted acetyltransferase	General function prediction only	Length = 99
BRU1_1592	>gnl|CDD|31389	COG1196	Smc	Chromosome segregation ATPases	Cell division and chromosome partitioning	Length = 1163
BRU1_1593	>gnl|CDD|34959	COG5400	COG5400	Uncharacterized protein conserved in bacteria	Function unknown	Length = 205
BRU1_1594	No hits found	~	~	~	~	~
BRU1_1595	>gnl|CDD|34947	COG5385	COG5385	Uncharacterized protein conserved in bacteria	Function unknown	Length = 214
BRU1_1596	>gnl|CDD|31088	COG0745	OmpR	Response regulators consisting of a CheY-like receiver domain and a winged-helix DNA-binding domain	Signal transduction mechanisms / Transcription	Length = 229
BRU1_1597	No hits found	~	~	~	~	~
BRU1_1598	>gnl|CDD|30748	COG0399	WecE	Predicted pyridoxal phosphate-dependent enzyme apparently involved in regulation of cell wall biogenesis	Cell envelope biogenesis, outer membrane	Length = 374
BRU1_1599	>gnl|CDD|31017	COG0673	MviM	Predicted dehydrogenases and related proteins	General function prediction only	Length = 342
BRU1_1600	No hits found	~	~	~	~	~
BRU1_1601	No hits found	~	~	~	~	~
BRU1_1602	>gnl|CDD|33115	COG3306	COG3306	Glycosyltransferase involved in LPS biosynthesis	Cell envelope biogenesis, outer membrane	Length = 255
BRU1_1603	>gnl|CDD|30987	COG0642	BaeS	Signal transduction histidine kinase	Signal transduction mechanisms	Length = 336
BRU1_1604	No hits found	~	~	~	~	~
BRU1_1605	>gnl|CDD|32801	COG2982	AsmA	Uncharacterized protein involved in outer membrane biogenesis	Cell envelope biogenesis, outer membrane	Length = 648
BRU1_1606	>gnl|CDD|31370	COG1177	PotC	ABC-type spermidine/putrescine transport system permease component II	Amino acid transport and metabolism	Length = 267
BRU1_1607	>gnl|CDD|31369	COG1176	PotB	ABC-type spermidine/putrescine transport system permease component I	Amino acid transport and metabolism	Length = 287
BRU1_1608	>gnl|CDD|33633	COG3842	PotA	ABC-type spermidine/putrescine transport systems ATPase components	Amino acid transport and metabolism	Length = 352
BRU1_1609	>gnl|CDD|31031	COG0687	PotD	Spermidine/putrescine-binding periplasmic protein	Amino acid transport and metabolism	Length = 363
BRU1_1610	>gnl|CDD|33594	COG3800	COG3800	Predicted transcriptional regulator	General function prediction only	Length = 332
BRU1_1611	>gnl|CDD|32406	COG2224	AceA	Isocitrate lyase	Energy production and conversion	Length = 433
BRU1_1612	No hits found	~	~	~	~	~
BRU1_1613	No hits found	~	~	~	~	~
BRU1_1614	No hits found	~	~	~	~	~
BRU1_1615	No hits found	~	~	~	~	~
BRU1_1616	>gnl|CDD|31231	COG1028	FabG	Dehydrogenases with different specificities (related to short-chain alcohol dehydrogenases)	Secondary metabolites biosynthesis, transport, and catabolism / General function prediction only	Length = 251
BRU1_1617	>gnl|CDD|31231	COG1028	FabG	Dehydrogenases with different specificities (related to short-chain alcohol dehydrogenases)	Secondary metabolites biosynthesis, transport, and catabolism / General function prediction only	Length = 251
BRU1_1618	No hits found	~	~	~	~	~
BRU1_1619	>gnl|CDD|32278	COG2095	MarC	Multiple antibiotic transporter	Intracellular trafficking and secretion	Length = 203
BRU1_1620	>gnl|CDD|33435	COG3637	COG3637	Opacity protein and related surface antigens	Cell envelope biogenesis, outer membrane	Length = 199
BRU1_1621	>gnl|CDD|31938	COG1752	RssA	Predicted esterase of the alpha-beta hydrolase superfamily	General function prediction only	Length = 306
BRU1_1622	No hits found	~	~	~	~	~
BRU1_1623	No hits found	~	~	~	~	~
BRU1_1624	No hits found	~	~	~	~	~
BRU1_1625	>gnl|CDD|32523	COG2376	DAK1	Dihydroxyacetone kinase	Carbohydrate transport and metabolism	Length = 323
BRU1_1626	>gnl|CDD|32523	COG2376	DAK1	Dihydroxyacetone kinase	Carbohydrate transport and metabolism	Length = 323
BRU1_1627	>gnl|CDD|31231	COG1028	FabG	Dehydrogenases with different specificities (related to short-chain alcohol dehydrogenases)	Secondary metabolites biosynthesis, transport, and catabolism / General function prediction only	Length = 251
BRU1_1628	>gnl|CDD|32063	COG1879	RbsB	ABC-type sugar transport system periplasmic component	Carbohydrate transport and metabolism	Length = 322
BRU1_1629	>gnl|CDD|31365	COG1172	AraH	Ribose/xylose/arabinose/galactoside ABC-type transport systems permease components	Carbohydrate transport and metabolism	Length = 316
BRU1_1630	>gnl|CDD|31325	COG1129	MglA	ABC-type sugar transport system ATPase component	Carbohydrate transport and metabolism	Length = 500
BRU1_1631	No hits found	~	~	~	~	~
BRU1_1632	No hits found	~	~	~	~	~
BRU1_1633	>gnl|CDD|35150	COG5591	COG5591	Uncharacterized conserved protein	Function unknown	Length = 103
BRU1_1634	No hits found	~	~	~	~	~
BRU1_1635	>gnl|CDD|32458	COG2303	BetA	Choline dehydrogenase and related flavoproteins	Amino acid transport and metabolism	Length = 542
BRU1_1637	No hits found	~	~	~	~	~
BRU1_1639	No hits found	~	~	~	~	~
BRU1_1641	>gnl|CDD|31604	COG1414	IclR	Transcriptional regulator	Transcription	Length = 246
BRU1_1642	>gnl|CDD|31216	COG1012	PutA	NAD-dependent aldehyde dehydrogenases	Energy production and conversion	Length = 472
BRU1_1643	>gnl|CDD|31431	COG1238	COG1238	Predicted membrane protein	Function unknown	Length = 161
BRU1_1644	>gnl|CDD|31684	COG1495	DsbB	Disulfide bond formation protein DsbB	Posttranslational modification, protein turnover, chaperones	Length = 170
BRU1_1645	>gnl|CDD|31593	COG1403	McrA	Restriction endonuclease	Defense mechanisms	Length = 146
BRU1_1646	No hits found	~	~	~	~	~
BRU1_1647	No hits found	~	~	~	~	~
BRU1_1648	>gnl|CDD|30471	COG0122	AlkA	3-methyladenine DNA glycosylase/8-oxoguanine DNA glycosylase	DNA replication, recombination, and repair	Length = 285
BRU1_1649	>gnl|CDD|30358	COG0008	GlnS	Glutamyl- and glutaminyl-tRNA synthetases	Translation, ribosomal structure and biogenesis	Length = 472
BRU1_1650	>gnl|CDD|32407	COG2225	AceB	Malate synthase	Energy production and conversion	Length = 545
BRU1_1651	>gnl|CDD|31440	COG1247	COG1247	Sortase and related acyltransferases	Cell envelope biogenesis, outer membrane	Length = 169
BRU1_1652	>gnl|CDD|30914	COG0568	RpoD	DNA-directed RNA polymerase sigma subunit (sigma70/sigma32)	Transcription	Length = 342
BRU1_1653	>gnl|CDD|30910	COG0564	RluA	Pseudouridylate synthases 23S RNA-specific	Translation, ribosomal structure and biogenesis	Length = 289
BRU1_1654	No hits found	~	~	~	~	~
BRU1_1655	No hits found	~	~	~	~	~
BRU1_1656	>gnl|CDD|31078	COG0735	Fur	Fe2+/Zn2+ uptake regulation proteins	Inorganic ion transport and metabolism	Length = 145
BRU1_1657	>gnl|CDD|33706	COG3920	COG3920	Signal transduction histidine kinase	Signal transduction mechanisms	Length = 221
BRU1_1658	>gnl|CDD|35046	COG5487	COG5487	Small integral membrane protein	Function unknown	Length = 54
BRU1_1659	>gnl|CDD|31127	COG0784	CheY	FOG: CheY-like receiver	Signal transduction mechanisms	Length = 130
BRU1_1660	>gnl|CDD|31783	COG1595	RpoE	DNA-directed RNA polymerase specialized sigma subunit sigma24 homolog	Transcription	Length = 182
BRU1_1661	>gnl|CDD|33706	COG3920	COG3920	Signal transduction histidine kinase	Signal transduction mechanisms	Length = 221
BRU1_1662	No hits found	~	~	~	~	~
BRU1_1663	No hits found	~	~	~	~	~
BRU1_1664	No hits found	~	~	~	~	~
BRU1_1665	No hits found	~	~	~	~	~
BRU1_1666	No hits found	~	~	~	~	~
BRU1_1667	>gnl|CDD|31153	COG0811	TolQ	Biopolymer transport proteins	Intracellular trafficking and secretion	Length = 216
BRU1_1668	>gnl|CDD|31189	COG0848	ExbD	Biopolymer transport protein	Intracellular trafficking and secretion	Length = 137
BRU1_1669	>gnl|CDD|31152	COG0810	TonB	Periplasmic protein TonB links inner and outer membranes	Cell envelope biogenesis, outer membrane	Length = 244
BRU1_1670	>gnl|CDD|33494	COG3698	COG3698	Predicted periplasmic protein	Function unknown	Length = 250
BRU1_1671	>gnl|CDD|31331	COG1136	SalX	ABC-type antimicrobial peptide transport system ATPase component	Defense mechanisms	Length = 226
BRU1_1672	>gnl|CDD|31186	COG0845	AcrA	Membrane-fusion protein	Cell envelope biogenesis, outer membrane	Length = 372
BRU1_1673	>gnl|CDD|33102	COG3293	COG3293	Transposase and inactivated derivatives	DNA replication, recombination, and repair	Length = 124
BRU1_1674	>gnl|CDD|33102	COG3293	COG3293	Transposase and inactivated derivatives	DNA replication, recombination, and repair	Length = 124
BRU1_1675	No hits found	~	~	~	~	~
BRU1_1676	>gnl|CDD|31099	COG0756	Dut	dUTPase	Nucleotide transport and metabolism	Length = 148
BRU1_1677	>gnl|CDD|31711	COG1522	Lrp	Transcriptional regulators	Transcription	Length = 154
BRU1_1678	No hits found	~	~	~	~	~
BRU1_1679	>gnl|CDD|30470	COG0121	COG0121	Predicted glutamine amidotransferase	General function prediction only	Length = 252
BRU1_1680	>gnl|CDD|31820	COG1633	COG1633	Uncharacterized conserved protein	Function unknown	Length = 176
BRU1_1681	>gnl|CDD|32643	COG2814	AraJ	Arabinose efflux permease	Carbohydrate transport and metabolism	Length = 394
BRU1_1682	No hits found	~	~	~	~	~
BRU1_1683	>gnl|CDD|30453	COG0104	PurA	Adenylosuccinate synthase	Nucleotide transport and metabolism	Length = 430
BRU1_1684	>gnl|CDD|30804	COG0456	RimI	Acetyltransferases	General function prediction only	Length = 177
BRU1_1685	>gnl|CDD|30460	COG0111	SerA	Phosphoglycerate dehydrogenase and related dehydrogenases	Amino acid transport and metabolism	Length = 324
BRU1_1686	>gnl|CDD|32115	COG1932	SerC	Phosphoserine aminotransferase	Coenzyme metabolism / Amino acid transport and metabolism	Length = 365
BRU1_1688	>gnl|CDD|30734	COG0385	COG0385	Predicted Na+-dependent transporter	General function prediction only	Length = 319
BRU1_1689	>gnl|CDD|33435	COG3637	COG3637	Opacity protein and related surface antigens	Cell envelope biogenesis, outer membrane	Length = 199
BRU1_1690	>gnl|CDD|31306	COG1109	{ManB}	Phosphomannomutase	Carbohydrate transport and metabolism	Length = 464
BRU1_1691	>gnl|CDD|30813	COG0465	HflB	ATP-dependent Zn proteases	Posttranslational modification, protein turnover, chaperones	Length = 596
BRU1_1692	>gnl|CDD|30386	COG0037	MesJ	Predicted ATPase of the PP-loop superfamily implicated in cell cycle control	Cell division and chromosome partitioning	Length = 298
BRU1_1693	>gnl|CDD|31915	COG1729	COG1729	Uncharacterized protein conserved in bacteria	Function unknown	Length = 262
BRU1_1694	>gnl|CDD|32711	COG2885	OmpA	Outer membrane protein and related peptidoglycan-associated (lipo)proteins	Cell envelope biogenesis, outer membrane	Length = 190
BRU1_1695	No hits found	~	~	~	~	~
BRU1_1696	>gnl|CDD|31165	COG0823	TolB	Periplasmic component of the Tol biopolymer transport system	Intracellular trafficking and secretion	Length = 425
BRU1_1697	>gnl|CDD|34937	COG5373	COG5373	Predicted membrane protein	Function unknown	Length = 931
BRU1_1698	>gnl|CDD|31189	COG0848	ExbD	Biopolymer transport protein	Intracellular trafficking and secretion	Length = 137
BRU1_1699	>gnl|CDD|31153	COG0811	TolQ	Biopolymer transport proteins	Intracellular trafficking and secretion	Length = 216
BRU1_1700	>gnl|CDD|31166	COG0824	FcbC	Predicted thioesterase	General function prediction only	Length = 137
BRU1_1701	>gnl|CDD|32436	COG2255	RuvB	Holliday junction resolvasome helicase subunit	DNA replication, recombination, and repair	Length = 332
BRU1_1702	>gnl|CDD|30977	COG0632	RuvA	Holliday junction resolvasome DNA-binding subunit	DNA replication, recombination, and repair	Length = 201
BRU1_1703	>gnl|CDD|31159	COG0817	RuvC	Holliday junction resolvasome endonuclease subunit	DNA replication, recombination, and repair	Length = 160
BRU1_1704	>gnl|CDD|34901	COG5317	COG5317	Uncharacterized protein conserved in bacteria	Function unknown	Length = 175
BRU1_1705	>gnl|CDD|34264	COG4645	COG4645	Uncharacterized protein conserved in bacteria	Function unknown	Length = 410
BRU1_1706	>gnl|CDD|30701	COG0352	ThiE	Thiamine monophosphate synthase	Coenzyme metabolism	Length = 211
BRU1_1707	>gnl|CDD|31133	COG0790	COG0790	FOG: TPR repeat SEL1 subfamily	General function prediction only	Length = 292
BRU1_1708	No hits found	~	~	~	~	~
BRU1_1709	>gnl|CDD|30580	COG0231	Efp	Translation elongation factor P (EF-P)/translation initiation factor 5A (eIF-5A)	Translation, ribosomal structure and biogenesis	Length = 131
BRU1_1710	>gnl|CDD|30831	COG0483	SuhB	Archaeal fructose-16-bisphosphatase and related enzymes of inositol monophosphatase family	Carbohydrate transport and metabolism	Length = 260
BRU1_1711	No hits found	~	~	~	~	~
BRU1_1712	No hits found	~	~	~	~	~
BRU1_1713	>gnl|CDD|31551	COG1360	MotB	Flagellar motor protein	Cell motility and secretion	Length = 244
BRU1_1714	>gnl|CDD|31327	COG1132	MdlB	ABC-type multidrug transport system ATPase and permease components	Defense mechanisms	Length = 567
BRU1_1715	>gnl|CDD|30603	COG0254	RpmE	Ribosomal protein L31	Translation, ribosomal structure and biogenesis	Length = 75
BRU1_1716	>gnl|CDD|30566	COG0217	COG0217	Uncharacterized conserved protein	Function unknown	Length = 241
BRU1_1717	>gnl|CDD|31987	COG1802	GntR	Transcriptional regulators	Transcription	Length = 230
BRU1_1718	>gnl|CDD|31459	COG1268	BioY	Uncharacterized conserved protein	General function prediction only	Length = 184
BRU1_1719	>gnl|CDD|33345	COG3543	COG3543	Uncharacterized conserved protein	Function unknown	Length = 135
BRU1_1720	>gnl|CDD|31202	COG0861	TerC	Membrane protein TerC possibly involved in tellurium resistance	Inorganic ion transport and metabolism	Length = 254
BRU1_1721	>gnl|CDD|31878	COG1692	COG1692	Uncharacterized protein conserved in bacteria	Function unknown	Length = 266
BRU1_1722	>gnl|CDD|30561	COG0212	COG0212	5-formyltetrahydrofolate cyclo-ligase	Coenzyme metabolism	Length = 191
BRU1_1723	>gnl|CDD|32843	COG3027	COG3027	Uncharacterized protein conserved in bacteria	Function unknown	Length = 105
BRU1_1724	No hits found	~	~	~	~	~
BRU1_1725	No hits found	~	~	~	~	~
BRU1_1726	>gnl|CDD|30371	COG0021	TktA	Transketolase	Carbohydrate transport and metabolism	Length = 663
BRU1_1727	>gnl|CDD|30406	COG0057	GapA	Glyceraldehyde-3-phosphate dehydrogenase/erythrose-4-phosphate dehydrogenase	Carbohydrate transport and metabolism	Length = 335
BRU1_1728	>gnl|CDD|30475	COG0126	Pgk	3-phosphoglycerate kinase	Carbohydrate transport and metabolism	Length = 395
BRU1_1729	No hits found	~	~	~	~	~
BRU1_1730	>gnl|CDD|30714	COG0365	Acs	Acyl-coenzyme A synthetases/AMP-(fatty) acid ligases	Lipid metabolism	Length = 528
BRU1_1731	>gnl|CDD|31231	COG1028	FabG	Dehydrogenases with different specificities (related to short-chain alcohol dehydrogenases)	Secondary metabolites biosynthesis, transport, and catabolism / General function prediction only	Length = 251
BRU1_1732	No hits found	~	~	~	~	~
BRU1_1733	>gnl|CDD|32525	COG2378	COG2378	Predicted transcriptional regulator	Transcription	Length = 311
BRU1_1734	No hits found	~	~	~	~	~
BRU1_1735	>gnl|CDD|32233	COG2050	PaaI	Uncharacterized protein possibly involved in aromatic compounds catabolism	Secondary metabolites biosynthesis, transport, and catabolism	Length = 141
BRU1_1736	>gnl|CDD|33613	COG3820	COG3820	Uncharacterized protein conserved in bacteria	Function unknown	Length = 230
BRU1_1737	>gnl|CDD|30949	COG0604	Qor	NADPH:quinone reductase and related Zn-dependent oxidoreductases	Energy production and conversion / General function prediction only	Length = 326
BRU1_1738	>gnl|CDD|35068	COG5509	COG5509	Uncharacterized small protein containing a coiled-coil domain	Function unknown	Length = 65
BRU1_1739	>gnl|CDD|32643	COG2814	AraJ	Arabinose efflux permease	Carbohydrate transport and metabolism	Length = 394
BRU1_1740	>gnl|CDD|35129	COG5570	COG5570	Uncharacterized small protein	Function unknown	Length = 57
BRU1_1741	No hits found	~	~	~	~	~
BRU1_1742	>gnl|CDD|35040	COG5481	COG5481	Uncharacterized conserved small protein containing a coiled-coil domain	Function unknown	Length = 67
BRU1_1743	>gnl|CDD|30390	COG0041	PurE	Phosphoribosylcarboxyaminoimidazole (NCAIR) mutase	Nucleotide transport and metabolism	Length = 162
BRU1_1744	>gnl|CDD|30376	COG0026	PurK	Phosphoribosylaminoimidazole carboxylase (NCAIR synthetase)	Nucleotide transport and metabolism	Length = 375
BRU1_1745	>gnl|CDD|30606	COG0257	RpmJ	Ribosomal protein L36	Translation, ribosomal structure and biogenesis	Length = 38
BRU1_1746	>gnl|CDD|34615	COG5010	TadD	Flp pilus assembly protein TadD contains TPR repeats	Intracellular trafficking and secretion	Length = 257
BRU1_1747	>gnl|CDD|30817	COG0469	PykF	Pyruvate kinase	Carbohydrate transport and metabolism	Length = 477
BRU1_1748	>gnl|CDD|35039	COG5480	COG5480	Predicted integral membrane protein	Function unknown	Length = 147
BRU1_1749	>gnl|CDD|33713	COG3931	COG3931	Predicted N-formylglutamate amidohydrolase	Amino acid transport and metabolism	Length = 263
BRU1_1750	No hits found	~	~	~	~	~
BRU1_1751	>gnl|CDD|33545	COG3750	COG3750	Uncharacterized protein conserved in bacteria	Function unknown	Length = 85
BRU1_1752	>gnl|CDD|30834	COG0488	Uup	ATPase components of ABC transporters with duplicated ATPase domains	General function prediction only	Length = 530
BRU1_1753	No hits found	~	~	~	~	~
BRU1_1754	No hits found	~	~	~	~	~
BRU1_1755	>gnl|CDD|31752	COG1564	THI80	Thiamine pyrophosphokinase	Coenzyme metabolism	Length = 212
BRU1_1757	>gnl|CDD|33896	COG4143	TbpA	ABC-type thiamine transport system periplasmic component	Coenzyme metabolism	Length = 336
BRU1_1758	>gnl|CDD|31371	COG1178	ThiP	ABC-type Fe3+ transport system permease component	Inorganic ion transport and metabolism	Length = 540
BRU1_1759	>gnl|CDD|33632	COG3840	ThiQ	ABC-type thiamine transport system ATPase component	Coenzyme metabolism	Length = 231
BRU1_1760	No hits found	~	~	~	~	~
BRU1_1761	>gnl|CDD|34395	COG4784	COG4784	Putative Zn-dependent protease	General function prediction only	Length = 479
BRU1_1762	>gnl|CDD|32439	COG2258	COG2258	Uncharacterized protein conserved in bacteria	Function unknown	Length = 210
BRU1_1763	>gnl|CDD|30914	COG0568	RpoD	DNA-directed RNA polymerase sigma subunit (sigma70/sigma32)	Transcription	Length = 342
BRU1_1764	No hits found	~	~	~	~	~
BRU1_1765	No hits found	~	~	~	~	~
BRU1_1766	>gnl|CDD|31520	COG1329	COG1329	Transcriptional regulators similar to M. xanthus CarD	Transcription	Length = 166
BRU1_1767	>gnl|CDD|31341	COG1146	COG1146	Ferredoxin	Energy production and conversion	Length = 68
BRU1_1768	No hits found	~	~	~	~	~
BRU1_1769	>gnl|CDD|31381	COG1188	COG1188	Ribosome-associated heat shock protein implicated in the recycling of the 50S subunit (S4 paralog)	Translation, ribosomal structure and biogenesis	Length = 100
BRU1_1770	>gnl|CDD|30859	COG0513	SrmB	Superfamily II DNA and RNA helicases	DNA replication, recombination, and repair / Transcription / Translation, ribosomal structure and biogenesis	Length = 513
BRU1_1771	No hits found	~	~	~	~	~
BRU1_1772	>gnl|CDD|30532	COG0183	PaaJ	Acetyl-CoA acetyltransferase	Lipid metabolism	Length = 392
BRU1_1773	No hits found	~	~	~	~	~
BRU1_1774	>gnl|CDD|33006	COG3193	GlcG	Uncharacterized protein possibly involved in utilization of glycolate and propanediol	General function prediction only	Length = 141
BRU1_1775	>gnl|CDD|30681	COG0333	RpmF	Ribosomal protein L32	Translation, ribosomal structure and biogenesis	Length = 57
BRU1_1776	>gnl|CDD|31087	COG0744	MrcB	Membrane carboxypeptidase (penicillin-binding protein)	Cell envelope biogenesis, outer membrane	Length = 661
BRU1_1777	>gnl|CDD|30491	COG0142	IspA	Geranylgeranyl pyrophosphate synthase	Coenzyme metabolism	Length = 322
BRU1_1778	>gnl|CDD|31163	COG0821	GcpE	Enzyme involved in the deoxyxylulose pathway of isoprenoid biosynthesis	Lipid metabolism	Length = 361
BRU1_1779	>gnl|CDD|31231	COG1028	FabG	Dehydrogenases with different specificities (related to short-chain alcohol dehydrogenases)	Secondary metabolites biosynthesis, transport, and catabolism / General function prediction only	Length = 251
BRU1_1780	>gnl|CDD|31081	COG0738	FucP	Fucose permease	Carbohydrate transport and metabolism	Length = 422
BRU1_1781	>gnl|CDD|31240	COG1038	PycA	Pyruvate carboxylase	Energy production and conversion	Length = 1149
BRU1_1782	>gnl|CDD|31027	COG0683	LivK	ABC-type branched-chain amino acid transport systems periplasmic component	Amino acid transport and metabolism	Length = 366
BRU1_1783	>gnl|CDD|31027	COG0683	LivK	ABC-type branched-chain amino acid transport systems periplasmic component	Amino acid transport and metabolism	Length = 366
BRU1_1784	No hits found	~	~	~	~	~
BRU1_1785	No hits found	~	~	~	~	~
BRU1_1786	>gnl|CDD|30759	COG0410	LivF	ABC-type branched-chain amino acid transport systems ATPase component	Amino acid transport and metabolism	Length = 237
BRU1_1787	No hits found	~	~	~	~	~
BRU1_1788	>gnl|CDD|30760	COG0411	LivG	ABC-type branched-chain amino acid transport systems ATPase component	Amino acid transport and metabolism	Length = 250
BRU1_1789	>gnl|CDD|33917	COG4177	LivM	ABC-type branched-chain amino acid transport system permease component	Amino acid transport and metabolism	Length = 314
BRU1_1790	>gnl|CDD|30905	COG0559	LivH	Branched-chain amino acid ABC-type transport system permease components	Amino acid transport and metabolism	Length = 297
BRU1_1791	>gnl|CDD|33720	COG3938	COG3938	Proline racemase	Amino acid transport and metabolism	Length = 341
BRU1_1792	>gnl|CDD|31009	COG0665	DadA	Glycine/D-amino acid oxidases (deaminating)	Amino acid transport and metabolism	Length = 387
BRU1_1793	No hits found	~	~	~	~	~
BRU1_1794	>gnl|CDD|31987	COG1802	GntR	Transcriptional regulators	Transcription	Length = 230
BRU1_1795	>gnl|CDD|32031	COG1846	MarR	Transcriptional regulators	Transcription	Length = 126
BRU1_1796	No hits found	~	~	~	~	~
BRU1_1797	>gnl|CDD|30704	COG0355	AtpC	F0F1-type ATP synthase epsilon subunit (mitochondrial delta subunit)	Energy production and conversion	Length = 135
BRU1_1798	>gnl|CDD|30404	COG0055	AtpD	F0F1-type ATP synthase beta subunit	Energy production and conversion	Length = 468
BRU1_1799	>gnl|CDD|30573	COG0224	AtpG	F0F1-type ATP synthase gamma subunit	Energy production and conversion	Length = 287
BRU1_1800	>gnl|CDD|30405	COG0056	AtpA	F0F1-type ATP synthase alpha subunit	Energy production and conversion	Length = 504
BRU1_1801	>gnl|CDD|31056	COG0712	AtpH	F0F1-type ATP synthase delta subunit (mitochondrial oligomycin sensitivity protein)	Energy production and conversion	Length = 178
BRU1_1802	No hits found	~	~	~	~	~
BRU1_1803	>gnl|CDD|31391	COG1198	PriA	Primosomal protein N' (replication factor Y) - superfamily II helicase	DNA replication, recombination, and repair	Length = 730
BRU1_1804	>gnl|CDD|30525	COG0176	MipB	Transaldolase	Carbohydrate transport and metabolism	Length = 239
BRU1_1805	>gnl|CDD|35027	COG5468	COG5468	Predicted secreted (periplasmic) protein	Function unknown	Length = 172
BRU1_1806	>gnl|CDD|30841	COG0495	LeuS	Leucyl-tRNA synthetase	Translation, ribosomal structure and biogenesis	Length = 814
BRU1_1807	>gnl|CDD|30673	COG0325	COG0325	Predicted enzyme with a TIM-barrel fold	General function prediction only	Length = 228
BRU1_1808	>gnl|CDD|31480	COG1289	COG1289	Predicted membrane protein	Function unknown	Length = 674
BRU1_1809	>gnl|CDD|34984	COG5425	COG5425	Usg protein probable subunit of phosphoribosylanthranilate isomerase	Amino acid transport and metabolism	Length = 90
BRU1_1810	>gnl|CDD|30714	COG0365	Acs	Acyl-coenzyme A synthetases/AMP-(fatty) acid ligases	Lipid metabolism	Length = 528
BRU1_1811	>gnl|CDD|35067	COG5508	COG5508	Uncharacterized conserved small protein	Function unknown	Length = 84
BRU1_1812	>gnl|CDD|30847	COG0501	HtpX	Zn-dependent protease with chaperone function	Posttranslational modification, protein turnover, chaperones	Length = 302
BRU1_1813	>gnl|CDD|30493	COG0144	Sun	tRNA and rRNA cytosine-C5-methylases	Translation, ribosomal structure and biogenesis	Length = 355
BRU1_1814	>gnl|CDD|34930	COG5360	COG5360	Uncharacterized protein conserved in bacteria	Function unknown	Length = 566
BRU1_1815	>gnl|CDD|30487	COG0138	PurH	AICAR transformylase/IMP cyclohydrolase PurH (only IMP cyclohydrolase domain in Aful)	Nucleotide transport and metabolism	Length = 515
BRU1_1816	>gnl|CDD|32451	COG2270	COG2270	Permeases of the major facilitator superfamily	General function prediction only	Length = 438
BRU1_1817	No hits found	~	~	~	~	~
BRU1_1818	>gnl|CDD|32727	COG2902	COG2902	NAD-specific glutamate dehydrogenase	Amino acid transport and metabolism	Length = 1592
BRU1_1819	>gnl|CDD|33557	COG3762	COG3762	Predicted membrane protein	Function unknown	Length = 213
BRU1_1820	>gnl|CDD|31701	COG1512	COG1512	Beta-propeller domains of methanol dehydrogenase type	General function prediction only	Length = 271
BRU1_1821	>gnl|CDD|31890	COG1704	LemA	Uncharacterized conserved protein	Function unknown	Length = 185
BRU1_1822	No hits found	~	~	~	~	~
BRU1_1823	>gnl|CDD|30577	COG0228	RpsP	Ribosomal protein S16	Translation, ribosomal structure and biogenesis	Length = 87
BRU1_1824	>gnl|CDD|31793	COG1605	PheA	Chorismate mutase	Amino acid transport and metabolism	Length = 101
BRU1_1825	>gnl|CDD|30887	COG0541	Ffh	Signal recognition particle GTPase	Intracellular trafficking and secretion	Length = 451
BRU1_1826	>gnl|CDD|32773	COG2951	MltB	Membrane-bound lytic murein transglycosylase B	Cell envelope biogenesis, outer membrane	Length = 343
BRU1_1827	>gnl|CDD|30636	COG0288	CynT	Carbonic anhydrase	Inorganic ion transport and metabolism	Length = 207
BRU1_1828	>gnl|CDD|32421	COG2240	PdxK	Pyridoxal/pyridoxine/pyridoxamine kinase	Coenzyme metabolism	Length = 281
BRU1_1829	No hits found	~	~	~	~	~
BRU1_1830	>gnl|CDD|31216	COG1012	PutA	NAD-dependent aldehyde dehydrogenases	Energy production and conversion	Length = 472
BRU1_1831	>gnl|CDD|30928	COG0583	LysR	Transcriptional regulator	Transcription	Length = 297
BRU1_1832	>gnl|CDD|33418	COG3619	COG3619	Predicted membrane protein	Function unknown	Length = 226
BRU1_1833	No hits found	~	~	~	~	~
BRU1_1834	>gnl|CDD|32442	COG2261	COG2261	Predicted membrane protein	Function unknown	Length = 82
BRU1_1835	>gnl|CDD|30840	COG0494	MutT	NTP pyrophosphohydrolases including oxidative damage repair enzymes	DNA replication, recombination, and repair / General function prediction only	Length = 161
BRU1_1836	>gnl|CDD|31136	COG0793	Prc	Periplasmic protease	Cell envelope biogenesis, outer membrane	Length = 406
BRU1_1837	>gnl|CDD|34550	COG4942	COG4942	Membrane-bound metallopeptidase	Cell division and chromosome partitioning	Length = 420
BRU1_1838	No hits found	~	~	~	~	~
BRU1_1839	>gnl|CDD|31764	COG1576	COG1576	Uncharacterized conserved protein	Function unknown	Length = 155
BRU1_1840	>gnl|CDD|31142	COG0799	COG0799	Uncharacterized homolog of plant Iojap protein	Function unknown	Length = 115
BRU1_1841	>gnl|CDD|31257	COG1057	NadD	Nicotinic acid mononucleotide adenylyltransferase	Coenzyme metabolism	Length = 197
BRU1_1842	>gnl|CDD|30364	COG0014	ProA	Gamma-glutamyl phosphate reductase	Amino acid transport and metabolism	Length = 417
BRU1_1843	>gnl|CDD|30612	COG0263	ProB	Glutamate 5-kinase	Amino acid transport and metabolism	Length = 369
BRU1_1844	>gnl|CDD|30882	COG0536	Obg	Predicted GTPase	General function prediction only	Length = 369
BRU1_1845	No hits found	~	~	~	~	~
BRU1_1846	>gnl|CDD|31440	COG1247	COG1247	Sortase and related acyltransferases	Cell envelope biogenesis, outer membrane	Length = 169
BRU1_1847	>gnl|CDD|31856	COG1670	RimL	Acetyltransferases including N-acetylases of ribosomal proteins	Translation, ribosomal structure and biogenesis	Length = 187
BRU1_1848	>gnl|CDD|30560	COG0211	RpmA	Ribosomal protein L27	Translation, ribosomal structure and biogenesis	Length = 87
BRU1_1849	>gnl|CDD|30610	COG0261	RplU	Ribosomal protein L21	Translation, ribosomal structure and biogenesis	Length = 103
BRU1_1850	>gnl|CDD|33125	COG3316	COG3316	Transposase and inactivated derivatives	DNA replication, recombination, and repair	Length = 215
BRU1_1851	>gnl|CDD|32411	COG2230	Cfa	Cyclopropane fatty acid synthase and related methyltransferases	Cell envelope biogenesis, outer membrane	Length = 283
BRU1_1852	>gnl|CDD|31487	COG1296	AzlC	Predicted branched-chain amino acid permease (azaleucine resistance)	Amino acid transport and metabolism	Length = 238
BRU1_1853	No hits found	~	~	~	~	~
BRU1_1854	>gnl|CDD|33125	COG3316	COG3316	Transposase and inactivated derivatives	DNA replication, recombination, and repair	Length = 215
BRU1_1855	No hits found	~	~	~	~	~
BRU1_1856	No hits found	~	~	~	~	~
BRU1_1857	No hits found	~	~	~	~	~
BRU1_1858	No hits found	~	~	~	~	~
BRU1_1860	No hits found	~	~	~	~	~
BRU1_1862	No hits found	~	~	~	~	~
BRU1_1864	>gnl|CDD|31082	COG0739	NlpD	Membrane proteins related to metalloendopeptidases	Cell envelope biogenesis, outer membrane	Length = 277
BRU1_1865	>gnl|CDD|31566	COG1376	ErfK	Uncharacterized protein conserved in bacteria	Function unknown	Length = 232
BRU1_1866	No hits found	~	~	~	~	~
BRU1_1867	>gnl|CDD|30888	COG0542	ClpA	ATPases with chaperone activity ATP-binding subunit	Posttranslational modification, protein turnover, chaperones	Length = 786
BRU1_1868	No hits found	~	~	~	~	~
BRU1_1869	No hits found	~	~	~	~	~
BRU1_1870	No hits found	~	~	~	~	~
BRU1_1871	>gnl|CDD|32715	COG2890	HemK	Methylase of polypeptide chain release factors	Translation, ribosomal structure and biogenesis	Length = 280
BRU1_1872	>gnl|CDD|30565	COG0216	PrfA	Protein chain release factor A	Translation, ribosomal structure and biogenesis	Length = 363
BRU1_1873	>gnl|CDD|33405	COG3605	PtsP	Signal transduction protein containing GAF and PtsI domains	Signal transduction mechanisms	Length = 756
BRU1_1874	>gnl|CDD|30873	COG0527	LysC	Aspartokinases	Amino acid transport and metabolism	Length = 447
BRU1_1875	>gnl|CDD|32409	COG2227	UbiG	2-polyprenyl-3-methyl-5-hydroxy-6-metoxy-14-benzoquinol methylase	Coenzyme metabolism	Length = 243
BRU1_1876	No hits found	~	~	~	~	~
BRU1_1877	>gnl|CDD|34902	COG5319	COG5319	Uncharacterized protein conserved in bacteria	Function unknown	Length = 142
BRU1_1878	>gnl|CDD|30737	COG0388	COG0388	Predicted amidohydrolase	General function prediction only	Length = 274
BRU1_1879	>gnl|CDD|31039	COG0695	GrxC	Glutaredoxin and related proteins	Posttranslational modification, protein turnover, chaperones	Length = 80
BRU1_1880	No hits found	~	~	~	~	~
BRU1_1881	>gnl|CDD|31242	COG1040	ComFC	Predicted amidophosphoribosyltransferases	General function prediction only	Length = 225
BRU1_1882	>gnl|CDD|32408	COG2226	UbiE	Methylase involved in ubiquinone/menaquinone biosynthesis	Coenzyme metabolism	Length = 238
BRU1_1883	No hits found	~	~	~	~	~
BRU1_1884	>gnl|CDD|32451	COG2270	COG2270	Permeases of the major facilitator superfamily	General function prediction only	Length = 438
BRU1_1885	>gnl|CDD|33860	COG4103	COG4103	Uncharacterized protein conserved in bacteria	Function unknown	Length = 148
BRU1_1886	No hits found	~	~	~	~	~
BRU1_1887	>gnl|CDD|33686	COG3898	COG3898	Uncharacterized membrane-bound protein	Function unknown	Length = 531
BRU1_1888	>gnl|CDD|33948	COG4223	COG4223	Uncharacterized protein conserved in bacteria	Function unknown	Length = 422
BRU1_1889	>gnl|CDD|31775	COG1587	HemD	Uroporphyrinogen-III synthase	Coenzyme metabolism	Length = 248
BRU1_1890	>gnl|CDD|30530	COG0181	HemC	Porphobilinogen deaminase	Coenzyme metabolism	Length = 307
BRU1_1891	>gnl|CDD|30879	COG0533	QRI7	Metal-dependent proteases with possible chaperone activity	Posttranslational modification, protein turnover, chaperones	Length = 342
BRU1_1892	>gnl|CDD|30589	COG0240	GpsA	Glycerol-3-phosphate dehydrogenase	Energy production and conversion	Length = 329
BRU1_1893	>gnl|CDD|32497	COG2350	COG2350	Uncharacterized protein conserved in bacteria	Function unknown	Length = 92
BRU1_1894	>gnl|CDD|32770	COG2947	COG2947	Uncharacterized conserved protein	Function unknown	Length = 156
BRU1_1895	>gnl|CDD|33685	COG3897	COG3897	Predicted methyltransferase	General function prediction only	Length = 218
BRU1_1896	No hits found	~	~	~	~	~
BRU1_1897	>gnl|CDD|31361	COG1167	ARO8	Transcriptional regulators containing a DNA-binding HTH domain and an aminotransferase domain (MocR family) and their eukaryotic orthologs	Transcription / Amino acid transport and metabolism	Length = 459
BRU1_1898	>gnl|CDD|31860	COG1674	FtsK	DNA segregation ATPase FtsK/SpoIIIE and related proteins	Cell division and chromosome partitioning	Length = 858
BRU1_1899	>gnl|CDD|30353	COG0004	AmtB	Ammonia permease	Inorganic ion transport and metabolism	Length = 409
BRU1_1900	No hits found	~	~	~	~	~
BRU1_1901	>gnl|CDD|32129	COG1946	TesB	Acyl-CoA thioesterase	Lipid metabolism	Length = 289
BRU1_1902	>gnl|CDD|30999	COG0654	UbiH	2-polyprenyl-6-methoxyphenol hydroxylase and related FAD-dependent oxidoreductases	Coenzyme metabolism / Energy production and conversion	Length = 387
BRU1_1903	>gnl|CDD|30694	COG0346	GloA	Lactoylglutathione lyase and related lyases	Amino acid transport and metabolism	Length = 138
BRU1_1904	>gnl|CDD|30827	COG0479	FrdB	Succinate dehydrogenase/fumarate reductase Fe-S protein subunit	Energy production and conversion	Length = 234
BRU1_1905	>gnl|CDD|31253	COG1053	SdhA	Succinate dehydrogenase/fumarate reductase flavoprotein subunit	Energy production and conversion	Length = 562
BRU1_1906	>gnl|CDD|32325	COG2142	SdhD	Succinate dehydrogenase hydrophobic anchor subunit	Energy production and conversion	Length = 117
BRU1_1907	>gnl|CDD|32192	COG2009	SdhC	Succinate dehydrogenase/fumarate reductase cytochrome b subunit	Energy production and conversion	Length = 132
BRU1_1908	>gnl|CDD|30804	COG0456	RimI	Acetyltransferases	General function prediction only	Length = 177
BRU1_1909	>gnl|CDD|30414	COG0065	LeuC	3-isopropylmalate dehydratase large subunit	Amino acid transport and metabolism	Length = 423
BRU1_1910	>gnl|CDD|30683	COG0335	RplS	Ribosomal protein L19	Translation, ribosomal structure and biogenesis	Length = 115
BRU1_1911	>gnl|CDD|32136	COG1953	FUI1	Cytosine/uracil/thiamine/allantoin permeases	Nucleotide transport and metabolism / Coenzyme metabolism	Length = 497
BRU1_1912	No hits found	~	~	~	~	~
BRU1_1913	>gnl|CDD|34362	COG4747	COG4747	ACT domain-containing protein	General function prediction only	Length = 142
BRU1_1914	>gnl|CDD|32481	COG2329	COG2329	Uncharacterized enzyme involved in biosynthesis of extracellular polysaccharides	General function prediction only	Length = 105
BRU1_1915	No hits found	~	~	~	~	~
BRU1_1916	>gnl|CDD|30985	COG0640	ArsR	Predicted transcriptional regulators	Transcription	Length = 110
BRU1_1917	>gnl|CDD|30684	COG0336	TrmD	tRNA-(guanine-N1)-methyltransferase	Translation, ribosomal structure and biogenesis	Length = 240
BRU1_1918	>gnl|CDD|31149	COG0806	RimM	RimM protein required for 16S rRNA processing	Translation, ribosomal structure and biogenesis	Length = 174
BRU1_1919	>gnl|CDD|34579	COG4973	XerC	Site-specific recombinase XerC	DNA replication, recombination, and repair	Length = 299
BRU1_1920	>gnl|CDD|33530	COG3735	COG3735	Uncharacterized protein conserved in bacteria	Function unknown	Length = 299
BRU1_1921	>gnl|CDD|31441	COG1249	Lpd	Pyruvate/2-oxoglutarate dehydrogenase complex dihydrolipoamide dehydrogenase (E3) component and related enzymes	Energy production and conversion	Length = 454
BRU1_1922	No hits found	~	~	~	~	~
BRU1_1923	>gnl|CDD|31471	COG1280	RhtB	Putative threonine efflux protein	Amino acid transport and metabolism	Length = 208
BRU1_1924	>gnl|CDD|33483	COG3686	COG3686	Predicted membrane protein	Function unknown	Length = 125
BRU1_1925	>gnl|CDD|30854	COG0508	AceF	Pyruvate/2-oxoglutarate dehydrogenase complex dihydrolipoamide acyltransferase (E2) component and related enzymes	Energy production and conversion	Length = 404
BRU1_1926	>gnl|CDD|30913	COG0567	SucA	2-oxoglutarate dehydrogenase complex dehydrogenase (E1) component and related enzymes	Energy production and conversion	Length = 906
BRU1_1927	No hits found	~	~	~	~	~
BRU1_1928	>gnl|CDD|30423	COG0074	SucD	Succinyl-CoA synthetase alpha subunit	Energy production and conversion	Length = 293
BRU1_1929	>gnl|CDD|30394	COG0045	SucC	Succinyl-CoA synthetase beta subunit	Energy production and conversion	Length = 387
BRU1_1930	>gnl|CDD|30388	COG0039	Mdh	Malate/lactate dehydrogenases	Energy production and conversion	Length = 313
BRU1_1931	No hits found	~	~	~	~	~
BRU1_1932	>gnl|CDD|31674	COG1485	COG1485	Predicted ATPase	General function prediction only	Length = 367
BRU1_1933	No hits found	~	~	~	~	~
BRU1_1934	No hits found	~	~	~	~	~
BRU1_1935	>gnl|CDD|30602	COG0253	DapF	Diaminopimelate epimerase	Amino acid transport and metabolism	Length = 272
BRU1_1936	>gnl|CDD|30966	COG0621	MiaB	2-methylthioadenine synthetase	Translation, ribosomal structure and biogenesis	Length = 437
BRU1_1937	>gnl|CDD|30898	COG0552	FtsY	Signal recognition particle GTPase	Intracellular trafficking and secretion	Length = 340
BRU1_1938	>gnl|CDD|32741	COG2917	COG2917	Intracellular septation protein A	Cell division and chromosome partitioning	Length = 180
BRU1_1939	>gnl|CDD|30837	COG0491	GloB	Zn-dependent hydrolases including glyoxylases	General function prediction only	Length = 252
BRU1_1940	No hits found	~	~	~	~	~
BRU1_1941	No hits found	~	~	~	~	~
BRU1_1942	>gnl|CDD|31251	COG1051	COG1051	ADP-ribose pyrophosphatase	Nucleotide transport and metabolism	Length = 145
BRU1_1943	>gnl|CDD|30804	COG0456	RimI	Acetyltransferases	General function prediction only	Length = 177
BRU1_1944	>gnl|CDD|31555	COG1364	ArgJ	N-acetylglutamate synthase (N-acetylornithine aminotransferase)	Amino acid transport and metabolism	Length = 404
[truncated: 1,496 more rows]

## Sheet: Pseudogenes by strain
9_941	2308	s19	Mel_2	1330	Suis2	canis	ceti	ovis	16M
BRU1_0021	BRU1_0014	BRU1_0019	BRU1_0016	BRU1_0017	BRU1_0021	BRU1_0017	BRU1_2024	BRU1_0070	BRU1_2066
BRU1_0045	BRU1_0020	BRU1_0021	BRU1_0021	BRU1_0076	BRU1_0023	BRU1_0070	BRU1_2101	BRU1_0072	BRU1_2049
BRU1_0090	BRU1_0023	BRU1_0045	BRU1_0052	BRU1_0129	BRU1_0070	BRU1_0076	BRU1_2106	BRU1_0112	BRU1_2045
BRU1_0127	BRU1_0045	BRU1_0084	BRU1_0073	BRU1_0131	BRU1_0076	BRU1_0131	BRU1_2119	BRU1_0129	BRU1_2043
BRU1_0131	BRU1_0049	BRU1_0090	BRU1_0126	BRU1_0144	BRU1_0144	BRU1_0144	BRU1_2128	BRU1_0144	BRU1_2040
BRU1_0144	BRU1_0084	BRU1_0127	BRU1_0127	BRU1_0195	BRU1_0163	BRU1_0195	BRU1_2133	BRU1_0176	BRU1_2012
BRU1_0172	BRU1_0090	BRU1_0131	BRU1_0128	BRU1_0199	BRU1_0194	BRU1_0203	BRU1_2163	BRU1_0195	BRU1_1956
BRU1_0200	BRU1_0127	BRU1_0144	BRU1_0131	BRU1_0203	BRU1_0230	BRU1_0204	BRU1_2174	BRU1_0228	BRU1_1853
BRU1_0204	BRU1_0131	BRU1_0149	BRU1_0144	BRU1_0204	BRU1_0232	BRU1_0349	BRU1_0040	BRU1_0231	BRU1_1803
BRU1_0230	BRU2_0535	BRU1_0172	BRU1_0149	BRU1_0348	BRU1_0300	BRU1_0352	BRU1_0086	BRU1_0232	BRU1_1782
Bru_i0207	BRU1_0144	BRU1_0200	BRU1_0172	BRU1_0349	BRU1_0334	BRU1_0380	BRU1_0102	Bru_i0213	BRU1_1680
BRU_i0215	BRU1_0172	BRU1_0204	BRU1_0204	BRU1_0380	BRU1_0358	BRU1_0397	BRU1_0110	BRU_i0215	BRU1_1671
BRU1_0259	BRU1_0200	BRU1_0230	BRU1_0209	BRU1_0405	BRU1_0405	BRU1_0405	BRU1_0122	BRU1_0252	BRU1_1664
BRU1_0280	BRU1_0202	Bru_i0207	Bru_i0213	BRU1_0430	BRU1_0430	BRU1_0430	BRU1_0177	BRU1_0257	BRU1_1635
BRU1_0347	BRU1_0204	BRU_i0215	BRU1_0282	BRU1_0432	BRU1_0515	BRU1_0460	BRU1_0194	BRU1_0296	BRU1_1627
BRU1_0359	BRU1_0219	BRU1_0259	BRU1_0328	BRU1_0515	BRU1_0517	BRU1_0485	BRU1_0322	BRU1_0306	BRU1_1610
BRU1_0376	BRU1_0230	BRU1_0263	BRU1_0376	BRU1_0526	BRU2_0575	BRU1_0517	BRU1_0342	BRU1_0322	BRU1_1583
BRU1_0480	Bru_i0207	BRU1_0280	BRU1_0426	BRU2_0575	BRU1_0612	BRU1_0616	BRU1_0347	BRU1_0334	BRU1_1571
BRU1_0481	Bru_i0209	BRU1_0347	BRU1_0472	BRU1_0529	BRU1_0616	BRU1_0670	BRU1_0362	BRU1_0359	BRU1_1551
BRU1_0482	BRU_i0215	BRU1_0359	BRU1_0540	BRU1_0531	BRU1_0678	BRU1_0763	BRU1_0405	BRU1_0361	BRU1_1485
BRU1_0484	BRU1_0259	BRU1_0376	BRU1_0547	BRU1_0540	BRU1_0694	BRU1_0795	BRU1_0421	BRU1_0362	BRU1_1479
BRU2_0575	BRU1_1072	BRU1_0482	BRU1_0556	BRU1_0547	BRU2_0535	BRU1_0875	BRU1_0547	BRU1_0366	BRU1_1453
BRU1_0540	BRU1_0280	BRU1_0484	BRU1_0564	BRU1_0550	BRU1_0749	BRU1_0877	BRU1_0568	BRU1_0405	BRU1_1448
BRU1_0564	BRU1_0283	BRU1_0531	BRU1_0566	BRU1_0610	BRU1_0857	BRU1_0968	BRU1_0572	BRU1_0422	BRU1_1399
BRU1_0574	BRU1_0333	BRU1_0540	BRU1_0578	BRU1_0616	BRU1_0917	Bru_i0507	BRU1_0585	BRU1_0478	BRU1_1366
BRU1_0613	BRU1_0347	BRU1_0564	BRU1_0602	BRU1_0875	BRU1_0921	BRU1_1032	BRU1_0597	BRU1_0498	BRU1_1363
BRU1_0616	BRU1_0352	BRU1_0573	BRU1_0616	BRU2_0905	BRU1_1032	BRU2_0431	BRU1_0599	BRU1_0502	BRU1_1348
BRU1_0692	BRU1_0359	BRU1_0574	BRU1_0735	BRU1_0961	BRU1_1057	BRU1_1316	BRU1_0658	BRU1_0518	BRU1_1340
BRU1_0745	BRU1_0361	BRU1_0613	BRU1_0745	Bru_i0512	BRU1_1109	BRU1b1317	BRU1_0670	BRU1_0536	BRU1_1325
BRU1_0749	BRU1_0376	BRU1_0616	BRU1_0746	BRU2_0905	BRU1_1113	BRU1_1319	BRU1_0714	BRU1_0537	BRU1b1317
BRU1_0751	BRU1_0480	BRU1_0692	BRU1_0759	BRU1_1016	BRU1_1132	BRU1_1348	BRU1_0725	BRU1_0553	BRU1_1301
BRU1_0756	BRU1_0482	BRU1_0746	BRU1_0955	BRU1_1032	BRU1_1296	BRU1_1374	BRU1_0745	BRU1_0554	BRU1_1289
BRU1_0758	BRU1_0484	BRU1_0749	Bru_i0516	BRU1_1252	BRU2_0431	BRU1_1446	BRU1_0831	BRU1_0577	BRU1_1276
BRU1_0759	BRU1_0511	BRU1_0756	BRU1_1062	BRU2_0431	BRU1_1359	BRU1_1510	BRU1_0840	BRU1_0599	BRU1_1233
BRU1_0807	BRU1_0531	BRU1_0758	BRU1_1078	BRU1_1316	BRU1_1360	BRU1_1533	BRU1_0862	BRU1_0612	BRU1_1175
BRU1_0841	BRU1_0540	BRU1_0759	BRU1_1117	BRU1_1319	BRU1_1374	BRU1_1551	BRU1_0870	BRU1_0688	BRU1_1141
BRU1_0883	BRU1_0547	BRU1_0841	BRU1_1141	BRU1_1374	BRU1_1441	BRU1_1583	BRU1_0928	BRU1_0744	BRU1_1109
BRU1_0952	BRU1_0553	BRU1_0883	BRU1_1276	BRU1_1446	BRU1_1451	BRU1_1620	BRU1_0960	BRU1_0767	BRU1_1078
BRU1_0955	BRU1_0564	BRU1_0952	BRU1_1289	BRU1_1447	BRU1_1457	BRU1_1635	BRU1_0971	BRU1_0917	BRU1_1062
BRU1_0961	BRU1_0573	BRU1_0962	BRU1b1317	BRU1_1510	BRU1_1546	BRU1_1688	BRU1_0985	BRU1_0935	BRU1_1059
BRU1_0962	BRU1_0574	BRU1_0967	BRU1_1325	BRU1_1543	BRU1_1551	BRU1_1717	BRU1_1013	BRU1_0936	BRU1_1029
BRU1_0967	BRU1_0613	BRU1_0971	BRU1_1348	BRU1_1544	BRU1_1583	BRU1_1771	BRU1_1023	BRU1_1024	BRU1_0923
BRU1_0971	BRU1_0616	BRU1_0973	BRU1_1390	BRU1_1550	BRU1_1613	BRU1_1786	BRU1_1092	BRU1_1032	BRU1_0779
BRU1_0973	BRU1_0692	Bru_i0502	BRU1_1399	BRU1_1583	BRU1_1884	BRU1_1794	BRU1_1112	BRU1_1036	BRU1_0759
Bru_i0506	BRU1_0745	Bru_i0506	BRU1_1457	BRU1_1625	BRU1_1901	BRU1_1839	BRU1_1114	BRU1_1041	BRU1_0745
Bru_i0507	BRU1_0749	Bru_i0507	BRU1_1508	BRU1_1626	BRU1_2016	BRU1_2016	BRU1_1118	BRU1_1050	BRU1_0735
BRU2_0535	BRU1_0756	Bru_i0515	BRU1_1510	BRU1_1635	BRU1_2040	BRU1_2050	BRU1_1141	BRU1_1052	BRU1_0650
Bru_i0515	BRU1_0758	BRU1_1016	BRU1_1551	BRU1_1671	BRU1_2092	BRU1_2082	BRU1_1210	BRU1_1062	BRU1_0566
Bru_i0522	BRU1_0759	BRU1_1036	BRU1_1583	BRU1_1717	BRU1_2181	BRU1_2138	BRU1_1215	BRU1_1077	BRU1_0564
BRU1_1016	BRU1_0807	BRU1_1049	BRU1_1610	BRU1_1770	BRU1_2189	BRU2_0010	BRU1_1266	BRU1_1080	BRU1_0540
BRU1_1036	BRU1_0808	BRU1_1052	BRU1_1627	BRU1_1780	BRU2_0016	BRU2_0011	BRU1_1289	BRU1_1086	BRU1_0513
BRU1_1049	BRU1_0841	BRU1_1051	BRU1_1664	BRU1_1786	BRU2_0054	BRU2_0018	BRU1_1325	BRU1_1095	BRU1_0084
BRU1_1050	BRU1_0871	BRU1_1076	BRU1_1671	BRU1_1792	BRU2_0087	BRU2_0029	BRU1_1330	BRU1_1108	BRU1_0380
BRU1_1052	BRU1_0882	BRU1_1078	BRU1_1679	BRU1_1884	BRU2_0108	BRU2_0084	BRU1_1336	BRU1_1141	BRU1_0376
BRU1_1051	BRU1_0883	BRU1_1162	BRU1_1680	BRU1_1897	BRU2_0120	BRU2_0087	BRU1_1338	BRU1_1184	BRU1_0354
BRU1_1076	BRU1_0952	BRU1_1172	BRU1_1792	BRU1_1912	BRU2_0125	BRU2_0120	BRU1_1341	BRU1_1187	BRU1_0328
BRU1_1078	BRU1_0962	BRU1_1266	BRU1_1816	BRU1_1957	BRU2_0150	BRU2_0125	BRU1_1348	BRU1_1188	BRU1_0291
BRU1_1116	BRU1_0966	BRU1_1289	BRU1_1911	BRU1_1970	BRU2_0160	BRU2_0150	BRU1_1352	BRU1_1189	BRU1_0282
BRU1_1172	BRU1_0971	BRU1_1290	BRU1_1956	BRU2_0087	BRU2_0174	BRU2_0174	BRU1_1374	BRU1_1266	BRU1_0204
BRU1_1266	BRU1_0973	BRU1b1317	BRU1_2016	BRU2_0120	BRU2_0191	BRU2_0191	BRU1_1379	BRU1_1276	BRU1_0193
BRU1_1289	Bru_i0502	BRU1_1325	BRU1_2040	BRU2_0125	BRU2_0198	BRU2_0210	BRU1_1416	BRU1_1289	BRU1_0172
BRU1_1290	Bru_i0506	BRU1_1331	BRU1_2043	BRU2_0191	BRU2_0210	BRU2_0221	BRU1_1419	BRU1_1317	BRU1_0149
BRU1b1317	Bru_i0507	BRU1_1338	BRU1_2045	BRU2_0209	BRU2_0221	BRU2_0231	BRU1_1437	BRU1b1317	BRU1_0144
BRU1_1325	Bru_i0512	BRU1_1348	BRU1_2066	BRU2_0210	BRU2_0962	BRU2_0275	BRU1_1441	BRU1_1319	BRU1_0131
BRU1_1338	Bru_i0515	BRU1_1399	BRU1_2092	BRU2_0962	BRU2_0231	BRU2_0296	BRU1_1478	BRU1_1325	BRU1_0087
BRU1_1348	Bru_i0516	BRU1_1453	BRU1_2175	BRU2_0231	BRU2_0238	BRU2_0340	BRU1_1479	BRU1_1337	BRU1_0073
BRU1_1399	Bru_i0522	BRU1_1458	BRU2_0012	BRU2_0274	BRU2_0275	BRU2_0341	BRU1_1544	BRU1_1340	BRU1_0021
BRU1_1453	BRU1_1016	BRU1_1551	BRU2_0014	BRU2_0284	BRU2_0287	BRU2_0378	BRU1_1551	BRU1_1348	BRU1_0016
BRU1_1457	BRU1_1029	BRU1_1583	BRU2_0034	BRU2_0340	BRU2_0296	BRU2_0384	BRU1_1610	BRU1_1358	BRU1_2175
BRU1_1551	BRU1_1049	BRU1_1607	BRU2_0080	BRU2_0341	BRU2_0336	BRU2_0409	BRU1_1621	BRU1_1361	BRU1_2137
BRU1_1571	BRU1_1052	BRU1_1610	BRU2_0112	BRU2_0378	BRU2_0341	BRU2_0448	BRU1_1626	BRU1_1374	BRU1_2118
BRU1_1583	BRU1_1051	BRU1_1618	BRU2_0174	BRU2_0396	BRU2_0346	BRU2_0454	BRU1_1892	BRU1_1413	BRU1_2092
BRU1_1607	BRU1_1072	BRU1_1625	BRU2_0209	BRU2_0404	BRU2_0378	BRU2_0572	BRU1_1911	BRU1_1415	BRU2_0080
BRU1_1610	BRU1_1076	BRU1_1670	BRU2_0221	BRU2_0409	BRU2_0379	BRU2_0687	BRU1_1938	BRU1_1451	BRU2_0026
BRU1_1618	BRU1_1078	BRU1_1671	BRU2_0225	BRU2_0448	BRU2_0398	BRU2_0693	BRU1_1950	BRU1_1457	BRU2_0012
BRU1_1625	BRU1_1108	BRU1_1739	BRU2_0246	BRU2_0454	BRU2_0404	BRU2_0711	BRU1_1641	BRU1_1460	BRU2_1266
BRU1_1671	BRU1_1117	BRU1_1816	BRU2_0277	BRU2_0526	BRU2_0415	BRU2_0767	BRU1_1650	BRU1_1474	BRU2_1245
BRU1_1739	BRU1_1159	BRU1_1885	BRU2_0282	BRU2_0535	BRU2_0444	BRU2_0820	BRU1_1661	BRU1_1483	BRU2_1241
BRU1_1788	BRU1_1172	BRU1_1911	BRU2_0288	BRU2_0687	BRU2_0448	BRU2_0830	BRU1_1672	BRU1_1538	BRU2_1223
BRU1_1816	BRU1_1178	BRU1_1940	BRU2_0311	BRU2_0720	BRU2_0527	BRU2_0834	BRU1_1730	BRU1_1551	BRU2_1216
BRU1_1827	BRU1_1179	BRU1_1951	BRU2_0312	BRU2_0742	BRU2_0528	BRU2_0868	BRU1_1747	BRU1_1579	BRU2_1214
BRU1_1885	BRU1_1266	BRU1_1957	BRU2_0328	BRU2_0748	BRU2_0531	BRU2_0872	BRU1_1749	BRU1_1583	BRU2_1200
BRU1_1911	BRU1_1289	BRU1_1965	BRU2_0340	BRU2_0767	BRU2_0535	BRU2_0903	BRU1_1792	BRU1_1606	BRU2_1171
BRU1_1940	BRU1_1290	BRU1_1970	BRU2_0342	BRU2_0770	BRU2_0572	BRU2_0912	BRU1_1794	BRU1_1607	BRU2_1156
BRU1_1951	BRU1_1307	BRU1_2002	BRU2_0348	BRU2_0834	BRU2_0687	BRU2_0913	BRU1_1813	BRU1_1608	BRU2_1152
BRU1_1957	BRU1b1317	BRU1_2016	BRU2_0359	BRU2_0838	BRU2_0705	BRU2_0922	BRU1_1818	BRU1_1620	BRU2_1139
BRU1_1965	BRU1_1325	BRU1_2050	BRU2_0360	BRU2_0865	BRU2_0710	BRU2_0940	BRU2_1206	BRU1_1712	BRU2_1120
BRU1_1970	BRU1_1338	BRU1_2092	BRU2_0378	BRU2_0868	BRU2_0714	BRU2_0967	BRU2_1223	BRU1_1758	BRU2_1064
BRU1_2012	BRU1_1348	BRU1_2118	BRU2_0386	BRU2_0872	BRU2_0720	BRU2_0990	BRU2_1264	BRU1_1779	BRU2_1037
BRU1_2016	BRU1_1357	BRU1_2119	BRU2_0402	BRU2_0903	BRU2_0567	BRU2_1004	BRU2_1273	BRU1_1782	BRU2_1035
BRU1_2050	BRU1_1453	BRU1_2137	BRU2_0416	BRU2_0912	BRU2_0767	BRU2_1041	BRU2_0026	BRU1_1816	BRU2_1026
BRU1_2092	BRU1_1457	BRU1_2175	BRU2_0427	BRU2_0940	BRU2_0768	BRU2_1058	BRU2_0034	BRU1_1827	BRU2_1009
BRU1_2119	BRU1_1458	BRU2_0009	BRU2_0428	BRU2_0989	BRU2_0812	BRU2_1160	BRU2_0039	BRU1_1896	BRU2_0997
BRU1_2137	BRU1_1485	BRU2_0058	BRU2_0434	BRU2_1004	BRU2_0834	BRU2_1164	BRU2_0125	BRU1_1924	BRU2_0990
BRU1_2175	BRU1_1550	BRU2_0107	BRU2_0435	BRU2_1037	BRU2_0838	BRU2_1169	BRU2_0149	BRU1_1968	BRU2_0982
BRU2_0014	BRU1_1551	BRU2_0119	BRU2_0455	BRU2_1067	BRU2_0841	BRU2_1176	BRU2_0181	BRU1_2016	BRU2_0964
BRU2_0107	BRU1_1583	BRU2_0125	BRU2_0471	BRU2_1094	BRU2_0856	BRU2_1216	BRU2_0182	BRU1_2037	BRU2_0907
BRU2_0119	BRU1_1607	BRU2_0128	BRU2_0483	BRU2_1148	BRU2_0863	BRU2_1230	BRU2_0185	BRU1_2045	BRU2_0535
BRU2_0128	BRU1_1610	BRU2_0150	BRU2_0500	BRU2_1158	BRU2_0865	BRU2_1265	BRU2_0188	BRU1_2047	BRU2_0869
BRU2_0150	BRU1_1618	BRU2_0157	BRU2_0528	BRU2_1163	BRU2_0868	BRU2_1268	BRU2_0220	BRU1_2050	BRU2_0865
BRU2_0157	BRU1_1625	BRU2_0174	BRU2_0534	BRU2_1169	BRU2_0872		BRU2_0229	BRU1_2092	BRU2_0863
BRU2_0185	BRU1_1626	BRU2_0185	BRU2_0623	BRU2_1176	BRU2_0877		BRU2_0227	BRU1_2125	BRU2_0860
BRU2_0210	BRU1_1670	BRU2_0210	BRU2_0625	BRU2_1211	BRU2_0903		BRU2_0265	BRU1_2153	BRU2b0855
BRU2_0226	BRU1_1671	BRU2_0235	BRU2_0668	BRU2_1230	BRU2_0962		BRU2_0276	BRU1_2175	BRU2_0754
BRU2_0235	BRU1_1739	BRU2_1055	BRU2_0687a		BRU2_0978		BRU2_0279	BRU2_0007	BRU2_0720
BRU2_1055	BRU1_1754	BRU2_1038	BRU2_0700		BRU2_1005		BRU2_0328	BRU2_0027	BRU2_0716
BRU2_1038	BRU1_1788	BRU2_1026	BRU2_0705		BRU2_1009		BRU2_0336	BRU2_0035	BRU2_0714
BRU2_1026	BRU1_1816	BRU2_0997	BRU2_0714		BRU2_1032		BRU2_0349	BRU2_0053	BRU2_0712
BRU2_0997	BRU1_1876	BRU2_0964	BRU2_0722		BRU2_1067		BRU2_0355	BRU2_0054	BRU2_0711
BRU2_0964	BRU1_1885	BRU2_0917	BRU2_0754		BRU2_1123		BRU2_0391	BRU2_0084	BRU2_0700
BRU2_0913	BRU1_1911	BRU2_0913	BRU2_0787		BRU2_1151		BRU2_0395	BRU2_0092	BRU2_0693
BRU2_0908	BRU1_1927	BRU2_0910	BRU2_0823		BRU2_1166		BRU2_0404	BRU2_0093	BRU2_0668
BRU2_0873	BRU1_1940	BRU2_0908	BRU2_0841		BRU2_1169		BRU2_0429	BRU2_0100	BRU2_0625
BRU2_0872	BRU1_1951	BRU2_0873	BRU2_0863		BRU1_1719		BRU2_0546	BRU2_0111	BRU2_0623
BRU2_0869	BRU1_1957	BRU2_0872	BRU2_0865		BRU1_1786		BRU2_0567	BRU2_0128	BRU2_0572
BRU2_0861	BRU1_1971	BRU2_0869	BRU2_0866		BRU1_1839		BRU2_0585	BRU2_0157	BRU2_0534
BRU2b0855	BRU1_2012	BRU2_0861	BRU2_0869		BRU2_1199		BRU2_0639	BRU2_0182	BRU2_0528
BRU2_0841	BRU1_2016	BRU2_0830	BRU2_0964		BRU2_1214		BRU2_0654	BRU2_0183	BRU2_0510
BRU2_0830	BRU1_2050	BRU2_0801	BRU2_0967		BRU2_1216		BRU2_0659	BRU2_0186	BRU2_0500
BRU2_0801	BRU1_2092	BRU2_0800	BRU2_0990		BRU2_1219		BRU2_0687	BRU2_0191	BRU2_0495
BRU2_0800	BRU1_2100	BRU2_0798	BRU2_0997				BRU2_0702	BRU2_0200	BRU2_0455
BRU2_0754	BRU1_2118	BRU2_0789	BRU2_1009				BRU2_0705	BRU2_0222	BRU2_0428
BRU2_0743	BRU1_2119	BRU2_0754	BRU2_1026				BRU2_0745	BRU2_0224	BRU2_0427
BRU2_0696	BRU1_2137	BRU2_0743	BRU2_1035				BRU2_0767	BRU2_0235	BRU2_0422
BRU2_0689	BRU1_2175	BRU2_0720	BRU2_1054				BRU2_0840	BRU2_0282	BRU2_0402
BRU2_0687	BRU2_0009	BRU2_0714	BRU2_1064				BRU2_0858	BRU2_0286	BRU2_0363
BRU2_0684	BRU2_0033	BRU2_0696	BRU2_1115				BRU2_0868	BRU2_0296	BRU2_0360
BRU2_0673	BRU2_0037	BRU2_0687	BRU2_1120				BRU2_0900	BRU2_0301	BRU2_0348
BRU2_0625	BRU2_0097	BRU2_0673	BRU2_1171				BRU2_0917	BRU2_0305	BRU2_0342
BRU2_0533	BRU2_0107	BRU2_0625	BRU2_1162				BRU2_0965	BRU2_0307	BRU2_0340
BRU2_0500	BRU2_0119	BRU2_0533	BRU2_1152				BRU2_0974	BRU2_0309	BRU2_0336
BRU2_0468	BRU2_0120	BRU2_0535	BRU2_1139				BRU2_0976	BRU2_0322	BRU2_0312
BRU2_0471	BRU2_0125	BRU2_0511	BRU2_1200				BRU2_0978	BRU2_0330	BRU2_0311
BRU2_0448	BRU2_0128	BRU2_0500	BRU2_1214				BRU2_1004	BRU2_0341	BRU2_0308
BRU2_0434	BRU2_0150	BRU2_0448	BRU2_1216				BRU2_1012	BRU2_0342	BRU2_0300
BRU2_0433	BRU2_0157	BRU2_0434	BRU2_1223				BRU2_1016	BRU2_0346	BRU2_0288
BRU2_0431	BRU2_0172	BRU2_0428	BRU2_1245				BRU2_1020	BRU2_0350	BRU2_0277
BRU2_0429	BRU2_0174	BRU2_0427	BRU2_1248				BRU2_1054	BRU2_0372	BRU2_0274
BRU2_0428	BRU2_0185	BRU2_0426	BRU2_1266				BRU2_1067	BRU2_0382	BRU2_0221
BRU2_0427	BRU2_0209	BRU2_0392					BRU2_1079	BRU2_0383	BRU2_0182
BRU2_0426	BRU2_0210	BRU2_0378					BRU2_1112	BRU2_0384	BRU2_0132
BRU2_0424	BRU2_0225	BRU2_0351					BRU2_1120	BRU2_0408	BRU2_0112
BRU2_0402	BRU2_0226	BRU2_0340					BRU2_1163	BRU2_0412
BRU2_0395	BRU2_0235	BRU2_0336					BRU2_1162	BRU2_0413
BRU2_0392	BRU2_0237	BRU2_0312						BRU2_0418
BRU2_0340	BRU2_1063	BRU2_0307						BRU2_0428
BRU2_0336	BRU2_1055	BRU2_0293						BRU2_0429
BRU2_0312	BRU2_1038	BRU2_0268						BRU2_0434
BRU2_0307	BRU2_1026	BRU2_0254						BRU2_0457
BRU2_0306	BRU2_0997	BRU2_1065						BRU2_0483
BRU2_0293	BRU2_0975	BRU2_1067						BRU2_0528
BRU2_0268	BRU2_0964	BRU2_1080						BRU2_0540
BRU2_0237	BRU2_0913	BRU2_1090						BRU2_0601
BRU2_1065	BRU2_0908	BRU2_1093						BRU2_0585
BRU2_1067	BRU2_0873	BRU2_1123						BRU2_0608
BRU2_1080	BRU2_0872	BRU2_1139						BRU2_0617
BRU2_1090	BRU2_0869	BRU2_1148						BRU2_0625
BRU2_1123	BRU2_0861	BRU2_1173						BRU2_0687
BRU2_1148	BRU2b0855	BRU2_1200						BRU2_0692
BRU2_1153	BRU2_0830	BRU2_1235						BRU2_0695
BRU2_1173	BRU2_0801	BRU2_1251						BRU2_0698
BRU2_1173	BRU2_0800	BRU2_1264						BRU2_0700
BRU2_1176	BRU2_0754	BRU2_1268						BRU2_0702
BRU2_1176	BRU2_0743							BRU2_0704
BRU2_1200	BRU2_0714							BRU2_0719
BRU2_1236	BRU2_0705							BRU2_0739
BRU2_1251	BRU2_0696							BRU2_0745
BRU2_1264	BRU2_0689							BRU2_0748
BRU2_1268	BRU2_0687							BRU2_0754
	BRU2_0684							BRU2_0757
	BRU2_0673							BRU2_0766
	BRU2_0625							BRU2_0767
	BRU2_0533							BRU2_0776
	BRU2_0500							BRU2_0777
	BRU2_0471							BRU2_0796
	BRU2_0448							BRU2_0806
	BRU2_0434							BRU2_0818
	BRU2_0433							BRU2_0823
	BRU2_0428							BRU2_0535
	BRU2_0427							BRU2_0838
	BRU2_0426							BRU2_1164
	BRU2_0424							BRU2_0858
	BRU2_0402							BRU2_0869
	BRU2_0392							BRU2_0883
	BRU2_0340							BRU2_0910
	BRU2_0336							BRU2_0916
	BRU2_0312							BRU2_0917
	BRU2_0307							BRU2_0925
	BRU2_0301							BRU2_0964
	BRU2_0305							BRU2_0966
	BRU2_0293							BRU2_0978
	BRU2_0268							BRU2_1005
	BRU2_0237							BRU2_1054
	BRU2_1064							BRU2_1057
	BRU2_1065							BRU2_1067
	BRU2_1067							BRU2_1176
	BRU2_1080							BRU2_1218
	BRU2_1090							BRU2_1219
	BRU2_1123							BRU2_1223
	BRU2_1148							BRU2_1228
	BRU2_1173							BRU2_1230
	BRU2_1174							BRU2_1235
	BRU2_1200							BRU2_1236
	BRU2_1235							BRU2_1246
	BRU2_1250							BRU2_1249
	BRU2_1251
	BRU2_1264
	BRU2_1268

## Sheet: Pseudogene list
Bru_i0207	No hits found	~	~	~	~	~			Acetolactate synthase, pyruvate dehydrogenase (cytochrome), glyoxylate carboligase, phosphonopyruvate decarboxylase]	1
Bru_i0209	No hits found	~	~	~	~	~			Amino acid transport and metabolism	22
Bru_i0213	>gnl|CDD|31891	COG1705	FlgJ	Muramidase (flagellum-specific)	Cell motility and secretion / Intracellular trafficking and secretion	Length = 201
Bru_i0215	No hits found	~	~	~	~	~			Carbohydrate transport and metabolism	67
Bru_i0502	No hits found	~	~	~	~	~			Cell division and chromosome partitioning	2
Bru_i0506	No hits found	~	~	~	~	~			Cell envelope biogenesis, outer membrane	67
Bru_i0507	>gnl|CDD|33435	COG3637	COG3637	Opacity protein and related surface antigens	Cell envelope biogenesis, outer membrane	Length = 199
Bru_i0512	>gnl|CDD|30691	COG0343	Tgt	Queuine/archaeosine tRNA-ribosyltransferase	Translation, ribosomal structure and biogenesis	Length = 372
Bru_i0515	No hits found	~	~	~	~	~			Cell motility and secretion	9
Bru_i0516	No hits found	~	~	~	~	~			Coenzyme metabolism	17
Bru_i0522	No hits found	~	~	~	~	~			Defense mechanisms	17
BRU1_0014	>gnl|CDD|31027	COG0683	LivK	ABC-type branched-chain amino acid transport systems periplasmic component	Amino acid transport and metabolism	Length = 366
BRU1_0016	>gnl|CDD|31227	COG1024	CaiD	Enoyl-CoA hydratase/carnithine racemase	Lipid metabolism	Length = 257
BRU1_0017	>gnl|CDD|30468	COG0119	LeuA	Isopropylmalate/homocitrate/citramalate synthases	Amino acid transport and metabolism	Length = 409
BRU1_0019	>gnl|CDD|34408	COG4799	COG4799	Acetyl-CoA carboxylase carboxyltransferase component (subunits alpha and beta)	Lipid metabolism	Length = 526
BRU1_0020	>gnl|CDD|32143	COG1960	CaiA	Acyl-CoA dehydrogenases	Lipid metabolism	Length = 393
BRU1_0021	>gnl|CDD|30714	COG0365	Acs	Acyl-coenzyme A synthetases/AMP-(fatty) acid ligases	Lipid metabolism	Length = 528
BRU1_0023	>gnl|CDD|32020	COG1835	COG1835	Predicted acyltransferases	Lipid metabolism	Length = 386
BRU1_0040	>gnl|CDD|31405	COG1212	KdsB	CMP-2-keto-3-deoxyoctulosonic acid synthetase	Cell envelope biogenesis, outer membrane	Length = 247
BRU1_0045	>gnl|CDD|31185	COG0843	CyoB	Heme/copper-type cytochrome/quinol oxidases subunit 1	Energy production and conversion	Length = 566
BRU1_0049	>gnl|CDD|34596	COG4991	COG4991	Uncharacterized protein with a bacterial SH3
BRU1_0052	>gnl|CDD|31566	COG1376	ErfK	Uncharacterized protein conserved in bacteria	Function unknown	Length = 232
BRU1_0070	>gnl|CDD|30932	COG0587	DnaE	DNA polymerase III alpha subunit	DNA replication, recombination, and repair	Length = 1139
BRU1_0072	>gnl|CDD|34190	COG4544	COG4544	Uncharacterized conserved protein	Function unknown	Length = 260
BRU1_0073	>gnl|CDD|34886	COG5295	Hia	Autotransporter adhesin	Intracellular trafficking and secretion / Extracellular structures	Length = 715
BRU1_0076	>gnl|CDD|31471	COG1280	RhtB	Putative threonine efflux protein	Amino acid transport and metabolism	Length = 208
BRU1_0084	>gnl|CDD|30743	COG0394	Wzb	Protein-tyrosine-phosphatase	Signal transduction mechanisms	Length = 139
BRU1_0086	>gnl|CDD|32625	COG2755	TesA	Lysophospholipase L1 and related esterases	Amino acid transport and metabolism	Length = 216
BRU1_0087	>gnl|CDD|33919	COG4181	COG4181	Predicted ABC-type transport system involved in lysophospholipase L1 biosynthesis ATPase component	Secondary metabolites biosynthesis, transport, and catabolism	Length = 228
BRU1_0090	No hits found	~	~	~	~	~			DNA replication, recombination, and repair	27
BRU1_0102	>gnl|CDD|32386	COG2204	AtoC	Response regulator containing CheY-like receiver AAA-type ATPase and DNA-binding domains	Signal transduction mechanisms	Length = 464
BRU1_0110	>gnl|CDD|33262	COG3459	COG3459	Cellobiose phosphorylase	Carbohydrate transport and metabolism	Length = 1056
BRU1_0112	>gnl|CDD|30733	COG0384	COG0384	Predicted epimerase PhzC/PhzF homolog	General function prediction only	Length = 291
BRU1_0122	>gnl|CDD|31092	COG0749	PolA	DNA polymerase I - 3'-5' exonuclease and polymerase domains	DNA replication, recombination, and repair	Length = 593
BRU1_0126	>gnl|CDD|30972	COG0627	COG0627	Predicted esterase	General function prediction only	Length = 316
BRU1_0127	>gnl|CDD|34013	COG4291	COG4291	Predicted membrane protein	Function unknown	Length = 228
BRU1_0128	>gnl|CDD|32336	COG2153	ElaA	Predicted acyltransferase	General function prediction only	Length = 155
BRU1_0129	>gnl|CDD|31262	COG1062	AdhC	Zn-dependent alcohol dehydrogenases class III	Energy production and conversion	Length = 366
BRU1_0131	>gnl|CDD|31829	COG1643	HrpA	HrpA-like helicases	DNA replication, recombination, and repair	Length = 845
BRU1_0144	>gnl|CDD|30629	COG0281	SfcA	Malic enzyme	Energy production and conversion	Length = 432
BRU1_0149	>gnl|CDD|31289	COG1092	COG1092	Predicted SAM-dependent methyltransferases	General function prediction only	Length = 393
BRU1_0163	>gnl|CDD|35047	COG5488	COG5488	Integral membrane protein	Function unknown	Length = 164
BRU1_0172	>gnl|CDD|32584	COG2514	COG2514	Predicted ring-cleavage extradiol dioxygenase	General function prediction only	Length = 265
BRU1_0176	>gnl|CDD|31135	COG0792	COG0792	Predicted endonuclease distantly related to archaeal Holliday junction resolvase	DNA replication, recombination, and repair	Length = 114
BRU1_0177	>gnl|CDD|30357	COG0007	CysG	Uroporphyrinogen-III methylase	Coenzyme metabolism	Length = 244
BRU1_0193	>gnl|CDD|31411	COG1218	CysQ	3'-Phosphoadenosine 5'-phosphosulfate (PAPS) 3'-phosphatase	Inorganic ion transport and metabolism	Length = 276
BRU1_0194	>gnl|CDD|31008	COG0664	Crp	cAMP-binding proteins - catabolite gene activator and regulatory subunit of cAMP-dependent protein kinases	Signal transduction mechanisms	Length = 214
BRU1_0195	>gnl|CDD|32379	COG2197	CitB	Response regulator containing a CheY-like receiver domain and an HTH DNA-binding domain	Signal transduction mechanisms / Transcription	Length = 211
BRU1_0199	>gnl|CDD|33094	COG3284	AcoR	Transcriptional activator of acetoin/glycerol metabolism	Secondary metabolites biosynthesis, transport, and catabolism / Transcription	Length = 606
BRU1_0200	>gnl|CDD|31216	COG1012	PutA	NAD-dependent aldehyde dehydrogenases	Energy production and conversion	Length = 472
BRU1_0202	>gnl|CDD|33366	COG3564	COG3564	Uncharacterized protein conserved in bacteria	Function unknown	Length = 116
BRU1_0203	>gnl|CDD|31797	COG1609	PurR	Transcriptional regulators	Transcription	Length = 333
BRU1_0204	>gnl|CDD|31327	COG1132	MdlB	ABC-type multidrug transport system ATPase and permease components	Defense mechanisms	Length = 567
BRU1_0209	>gnl|CDD|30945	COG0600	TauC	ABC-type nitrate/sulfonate/bicarbonate transport system permease component	Inorganic ion transport and metabolism	Length = 258
BRU1_0219	>gnl|CDD|32399	COG2217	ZntA	Cation transport ATPase	Inorganic ion transport and metabolism	Length = 713
BRU1_0228	>gnl|CDD|31009	COG0665	DadA	Glycine/D-amino acid oxidases (deaminating)	Amino acid transport and metabolism	Length = 387
BRU1_0230	>gnl|CDD|30753	COG0404	GcvT	Glycine cleavage system T protein (aminomethyltransferase)	Amino acid transport and metabolism	Length = 379
BRU1_0231	>gnl|CDD|34221	COG4583	COG4583	Sarcosine oxidase gamma subunit	Amino acid transport and metabolism	Length = 189
BRU1_0232	>gnl|CDD|33417	COG3618	COG3618	Predicted metal-dependent hydrolase of the TIM-barrel fold	General function prediction only	Length = 279
BRU1_0252	>gnl|CDD|34908	COG5328	COG5328	Uncharacterized protein conserved in bacteria	Function unknown	Length = 160
BRU1_0257	>gnl|CDD|34580	COG4974	XerD	Site-specific recombinase XerD	DNA replication, recombination, and repair	Length = 300
BRU1_0259	>gnl|CDD|33416	COG3617	COG3617	Prophage antirepressor	Transcription	Length = 176
BRU1_0263	No hits found	~	~	~	~	~			Energy production and conversion	44
BRU1_0280	>gnl|CDD|30393	COG0044	PyrC	Dihydroorotase and related cyclic amidohydrolases	Nucleotide transport and metabolism	Length = 430
BRU1_0282	>gnl|CDD|31500	COG1309	AcrR	Transcriptional regulator	Transcription	Length = 201
BRU1_0283	>gnl|CDD|31251	COG1051	COG1051	ADP-ribose pyrophosphatase	Nucleotide
BRU1_0291	>gnl|CDD|34371	COG4757	COG4757	Predicted alpha/beta hydrolase	General function prediction only	Length = 281
BRU1_0296	>gnl|CDD|31183	COG0841	AcrB	Cation/multidrug efflux pump	Defense mechanisms	Length = 1009
BRU1_0300	>gnl|CDD|32479	COG2326	COG2326	Uncharacterized conserved protein	Function unknown	Length = 270
BRU1_0306	>gnl|CDD|31472	COG1281	COG1281	Disulfide bond chaperones of the HSP33 family	Posttranslational modification, protein turnover, chaperones	Length = 286
BRU1_0322	>gnl|CDD|30936	COG0591	PutP	Na+/proline symporter	Amino acid transport and metabolism / General function prediction only	Length = 493
BRU1_0328	No hits found	~	~	~	~	~			Extracellular structures	1
BRU1_0333	No hits found	~	~	~	~	~			Function unknown	59
BRU1_0334	>gnl|CDD|34393	COG4782	COG4782	Uncharacterized protein conserved in bacteria	Function unknown	Length = 377
BRU1_0342	>gnl|CDD|30369	COG0019	LysA	Diaminopimelate decarboxylase	Amino acid transport and metabolism	Length = 394
BRU1_0347	>gnl|CDD|30880	COG0534	NorM	Na+-driven multidrug efflux pump	Defense mechanisms	Length = 455
BRU1_0348	>gnl|CDD|34919	COG5342	COG5342	Invasion protein B involved in pathogenesis	General function prediction only	Length = 181
BRU1_0349	>gnl|CDD|34202	COG4564	COG4564	Signal transduction histidine kinase	Signal transduction mechanisms	Length = 459
BRU1_0352	>gnl|CDD|34283	COG4665	FcbT2	TRAP-type mannitol/chloroaromatic compound transport system small permease component	Secondary metabolites biosynthesis, transport, and catabolism	Length = 182
BRU1_0354	>gnl|CDD|34281	COG4663	FcbT1	TRAP-type mannitol/chloroaromatic compound transport system periplasmic component	Secondary metabolites biosynthesis, transport, and catabolism	Length = 363
BRU1_0358	>gnl|CDD|34249	COG4630	XdhA	Xanthine dehydrogenase iron-sulfur cluster and FAD-binding subunit A	Nucleotide transport and metabolism	Length = 493
BRU1_0359	>gnl|CDD|34250	COG4631	XdhB	Xanthine dehydrogenase molybdopterin-binding subunit B	Nucleotide transport and metabolism	Length = 781
BRU1_0361	>gnl|CDD|30928	COG0583	LysR	Transcriptional regulator	Transcription	Length = 297
BRU1_0362	>gnl|CDD|33543	COG3748	COG3748	Predicted membrane protein	Function unknown	Length = 407
BRU1_0366	>gnl|CDD|32399	COG2217	ZntA	Cation transport ATPase	Inorganic ion transport and metabolism	Length = 713
BRU1_0376	>gnl|CDD|31216	COG1012	PutA	NAD-dependent aldehyde dehydrogenases	Energy production and conversion	Length = 472
BRU1_0380	>gnl|CDD|32643	COG2814	AraJ	Arabinose efflux permease	Carbohydrate transport and metabolism	Length = 394
BRU1_0397	>gnl|CDD|30811	COG0463	WcaA	Glycosyltransferases involved in cell wall
BRU1_0405	>gnl|CDD|32821	COG3004	NhaA	Na+/H+ antiporter	Inorganic ion transport and metabolism	Length = 390
BRU1_0421	>gnl|CDD|32143	COG1960	CaiA	Acyl-CoA dehydrogenases	Lipid metabolism	Length = 393
BRU1_0422	>gnl|CDD|32381	COG2199	COG2199	FOG: GGDEF domain	Signal transduction mechanisms	Length = 181
BRU1_0426	No hits found	~	~	~	~	~			General function prediction only	75
BRU1_0430	>gnl|CDD|30755	COG0406	GpmB	Fructose-26-bisphosphatase	Carbohydrate transport and metabolism	Length = 208
BRU1_0432	>gnl|CDD|31469	COG1278	CspC	Cold shock proteins	Transcription	Length = 67
BRU1_0460	>gnl|CDD|32411	COG2230	Cfa	Cyclopropane fatty acid synthase and related methyltransferases	Cell envelope biogenesis, outer membrane	Length = 283
BRU1_0472	>gnl|CDD|31749	COG1561	COG1561	Uncharacterized stress-induced protein	Function unknown	Length = 290
BRU1_0478	>gnl|CDD|31809	COG1622	CyoA	Heme/copper-type cytochrome/quinol oxidases subunit 2	Energy production and conversion	Length = 247
BRU1_0480	>gnl|CDD|30458	COG0109	CyoE	Polyprenyltransferase (cytochrome oxidase assembly factor)	Posttranslational modification, protein turnover, chaperones	Length = 304
BRU1_0481	No hits found	~	~	~	~	~			Inorganic ion transport and metabolism	38
BRU1_0482	>gnl|CDD|32988	COG3175	COX11	Cytochrome oxidase assembly factor	Posttranslational modification, protein turnover, chaperones	Length = 195
BRU1_0484	>gnl|CDD|34924	COG5349	COG5349	Uncharacterized protein conserved in bacteria	Function unknown	Length = 126
BRU1_0485	>gnl|CDD|33155	COG3346	COG3346	Uncharacterized conserved protein	Function unknown	Length = 252
BRU1_0498	>gnl|CDD|34551	COG4943	COG4943	Predicted signal transduction protein containing sensor and EAL domains	Signal transduction mechanisms	Length = 524
BRU1_0502	>gnl|CDD|30387	COG0038	EriC	Chloride channel protein EriC	Inorganic ion transport and metabolism	Length = 443
BRU1_0511	>gnl|CDD|31423	COG1230	CzcD	Co/Zn/Cd efflux system component	Inorganic ion transport and metabolism	Length = 296
BRU1_0513	>gnl|CDD|30919	COG0574	PpsA	Phosphoenolpyruvate synthase/pyruvate phosphate dikinase	Carbohydrate transport and metabolism	Length = 740
BRU1_0517	No hits found	~	~	~	~	~			Intracellular trafficking and secretion	12
BRU1_0518	No hits found	~	~	~	~	~			Lipid metabolism	27
BRU1_0526	>gnl|CDD|33102	COG3293	COG3293	Transposase and inactivated derivatives	DNA replication, recombination, and repair	Length = 124
BRU1_0529	No hits found	~	~	~	~	~			no hits found	84
BRU1_0531	>gnl|CDD|32633	COG2801	Tra5	Transposase and inactivated derivatives	DNA replication, recombination, and repair	Length = 232
BRU1_0536	>gnl|CDD|30748	COG0399	WecE	Predicted pyridoxal phosphate-dependent enzyme apparently involved in regulation of cell wall biogenesis	Cell envelope biogenesis, outer membrane	Length = 374
BRU1_0537	>gnl|CDD|31286	COG1089	Gmd	GDP-D-mannose dehydratase	Cell envelope biogenesis, outer membrane	Length = 345
BRU1_0540	>gnl|CDD|32654	COG2826	Tra8	Transposase and inactivated derivatives IS30 family	DNA replication, recombination, and repair	Length = 318
BRU1_0547	>gnl|CDD|32633	COG2801	Tra5	Transposase and inactivated derivatives	DNA replication, recombination, and repair	Length = 232
BRU1_0550	No hits found	~	~	~	~	~			Nucleotide transport and metabolism	14
BRU1_0553	>gnl|CDD|32765	COG2942	COG2942	N-acyl-D-glucosamine 2-epimerase	Carbohydrate transport and metabolism	Length = 388
BRU1_0554	>gnl|CDD|30787	COG0438	RfaG	Glycosyltransferase	Cell envelope biogenesis, outer membrane	Length = 381
BRU1_0556	>gnl|CDD|31325	COG1129	MglA	ABC-type sugar transport system ATPase component	Carbohydrate transport and metabolism	Length = 500
BRU1_0564	>gnl|CDD|32389	COG2207	AraC	AraC-type DNA-binding domain-containing proteins	Transcription	Length = 127
BRU1_0566	>gnl|CDD|32458	COG2303	BetA	Choline dehydrogenase and related flavoproteins	Amino acid transport and metabolism	Length = 542
BRU1_0568	>gnl|CDD|34128	COG4448	AnsA	L-asparaginase II	Amino acid transport and metabolism	Length = 339
BRU1_0572	>gnl|CDD|30943	COG0598	CorA	Mg2+ and Co2+ transporters	Inorganic ion transport and metabolism	Length = 322
BRU1_0573	>gnl|CDD|32369	COG2186	FadR	Transcriptional regulators	Transcription	Length = 241
BRU1_0574	>gnl|CDD|32637	COG2807	CynX	Cyanate permease	Inorganic ion transport and metabolism	Length = 395
BRU1_0577	>gnl|CDD|31566	COG1376	ErfK	Uncharacterized protein conserved in bacteria	Function unknown	Length = 232
BRU1_0578	>gnl|CDD|31215	COG1011	COG1011	Predicted hydrolase (HAD superfamily)	General function prediction only	Length = 229
BRU1_0585	>gnl|CDD|30938	COG0593	DnaA	ATPase involved in DNA replication initiation	DNA replication, recombination, and repair	Length = 408
BRU1_0597	>gnl|CDD|31087	COG0744	MrcB	Membrane carboxypeptidase (penicillin-binding protein)	Cell envelope biogenesis, outer membrane	Length = 661
BRU1_0599	>gnl|CDD|34905	COG5323	COG5323	Uncharacterized conserved protein	Function unknown	Length = 410
BRU1_0602	>gnl|CDD|33535	COG3740	COG3740	Phage head maturation protease	General function prediction only	Length = 194
BRU1_0610	No hits found	~	~	~	~	~			Posttranslational modification, protein turnover, chaperones	20
BRU1_0612	>gnl|CDD|35007	COG5448	COG5448	Uncharacterized conserved protein	Function unknown	Length = 184
BRU1_0613	>gnl|CDD|35008	COG5449	COG5449	Uncharacterized conserved protein	Function unknown	Length = 225
BRU1_0616	No hits found	~	~	~	~	~			RNA processing and modification	1
BRU1_0650	>gnl|CDD|30428	COG0079	HisC	Histidinol-phosphate/aromatic aminotransferase and cobyric acid decarboxylase	Amino acid transport and metabolism	Length = 356
BRU1_0658	>gnl|CDD|31084	COG0741	MltE	Soluble lytic murein transglycosylase and related regulatory proteins (some contain LysM/invasin domains)	Cell envelope biogenesis, outer membrane	Length = 296
BRU1_0670	>gnl|CDD|30980	COG0635	HemN	Coproporphyrinogen III oxidase and related Fe-S oxidoreductases	Coenzyme metabolism	Length = 416
BRU1_0678	>gnl|CDD|31353	COG1159	Era	GTPase	General function prediction only	Length = 298
BRU1_0688	>gnl|CDD|32318	COG2135	COG2135	Uncharacterized conserved protein	Function unknown	Length = 226
BRU1_0692	No hits found	~	~	~	~	~			Secondary metabolites biosynthesis, transport, and catabolism	20
BRU1_0694	>gnl|CDD|32782	COG2962	RarD	Predicted permeases	General function prediction only	Length = 293
BRU1_0714	>gnl|CDD|31231	COG1028	FabG	Dehydrogenases with different specificities (related to short-chain alcohol dehydrogenases)	Secondary metabolites biosynthesis, transport, and catabolism / General function prediction only	Length = 251
BRU1_0725	>gnl|CDD|30499	COG0150	PurM	Phosphoribosylaminoimidazole (AIR) synthetase	Nucleotide transport and metabolism	Length = 345
BRU1_0735	>gnl|CDD|31807	COG1620	LldP	L-lactate permease	Energy production and conversion	Length = 522
BRU1_0744	No hits found	~	~	~	~	~			Signal transduction mechanisms	29
BRU1_0745	No hits found	~	~	~	~	~			Transcription	45
BRU1_0746	No hits found	~	~	~	~	~			Translation, ribosomal structure and biogenesis	18
BRU1_0749	No hits found	~	~	~	~	~				133
BRU1_0751	>gnl|CDD|34596	COG4991	COG4991	Uncharacterized protein with a bacterial SH3 domain homologue	Function unknown	Length = 155
BRU1_0756	>gnl|CDD|31176	COG0834	HisJ	ABC-type amino acid transport/signal transduction systems periplasmic component/domain	Amino acid transport and metabolism / Signal transduction mechanisms	Length = 275
BRU1_0758	>gnl|CDD|34232	COG4597	BatB	ABC-type amino acid transport system permease component	Amino acid transport and metabolism	Length = 397
BRU1_0759	>gnl|CDD|31108	COG0765	HisM	ABC-type amino acid transport system permease component	Amino acid transport and metabolism	Length = 222
BRU1_0763	>gnl|CDD|31196	COG0855	Ppk	Polyphosphate kinase	Inorganic ion transport and metabolism	Length = 696
BRU1_0767	No hits found	~	~	~	~	~
BRU1_0779	>gnl|CDD|30461	COG0112	GlyA	Glycine/serine hydroxymethyltransferase	Amino acid transport and metabolism	Length = 413
BRU1_0795	>gnl|CDD|32331	COG2148	WcaJ	Sugar transferases involved in lipopolysaccharide synthesis	Cell envelope biogenesis, outer membrane	Length = 226
BRU1_0807	No hits found	~	~	~	~	~
BRU1_0808	No hits found	~	~	~	~	~
BRU1_0831	>gnl|CDD|30694	COG0346	GloA	Lactoylglutathione lyase and related lyases	Amino acid transport and metabolism	Length = 138
BRU1_0840	No hits found	~	~	~	~	~
BRU1_0841	>gnl|CDD|33707	COG3921	COG3921	Uncharacterized protein conserved in bacteria	Function unknown	Length = 300
BRU1_0857	>gnl|CDD|33628	COG3836	HpcH	24-dihydroxyhept-2-ene-17-dioic acid aldolase	Carbohydrate transport and metabolism	Length = 255
BRU1_0862	>gnl|CDD|30365	COG0015	PurB	Adenylosuccinate lyase	Nucleotide transport and metabolism	Length = 438
BRU1_0870	>gnl|CDD|32200	COG2017	GalM	Galactose mutarotase and related enzymes	Carbohydrate transport and metabolism	Length = 308
BRU1_0871	>gnl|CDD|30870	COG0524	RbsK	Sugar kinases ribokinase family	Carbohydrate transport and metabolism	Length = 311
BRU1_0875	>gnl|CDD|31176	COG0834	HisJ	ABC-type amino acid transport/signal transduction systems periplasmic component/domain	Amino acid transport and metabolism / Signal transduction mechanisms	Length = 275
BRU1_0877	>gnl|CDD|33378	COG3577	COG3577	Predicted aspartyl protease	General function prediction only	Length = 215
BRU1_0882	>gnl|CDD|31761	COG1573	COG1573	Uracil-DNA glycosylase	DNA replication, recombination, and repair	Length = 202
BRU1_0883	>gnl|CDD|31714	COG1525	COG1525	Micrococcal nuclease (thermonuclease) homologs	DNA replication, recombination, and repair	Length = 192
BRU1_0917	>gnl|CDD|32507	COG2360	Aat	Leu/Phe-tRNA-protein transferase	Posttranslational modification, protein turnover, chaperones	Length = 221
BRU1_0921	>gnl|CDD|31837	COG1651	DsbG	Protein-disulfide isomerase	Posttranslational modification, protein turnover, chaperones	Length = 244
BRU1_0923	>gnl|CDD|30785	COG0436	COG0436	Aspartate/tyrosine/aromatic aminotransferase	Amino acid transport and metabolism	Length = 393
BRU1_0928	>gnl|CDD|34614	COG5009	MrcA	Membrane carboxypeptidase/penicillin-binding protein	Cell envelope biogenesis, outer membrane	Length = 797
BRU1_0935	>gnl|CDD|32661	COG2833	COG2833	Uncharacterized protein conserved in bacteria	Function unknown	Length = 268
BRU1_0936	>gnl|CDD|31418	COG1225	Bcp	Peroxiredoxin	Posttranslational modification, protein turnover, chaperones	Length = 157
BRU1_0952	No hits found	~	~	~	~	~
BRU1_0955	No hits found	~	~	~	~	~
BRU1_0960	>gnl|CDD|30871	COG0525	ValS	Valyl-tRNA synthetase	Translation, ribosomal structure and biogenesis	Length = 877
BRU1_0961	>gnl|CDD|32250	COG2067	FadL	Long-chain fatty acid transport protein	Lipid metabolism	Length = 440
BRU1_0962	>gnl|CDD|32267	COG2084	MmsB	3-hydroxyisobutyrate dehydrogenase and related beta-hydroxyacid dehydrogenases	Lipid metabolism	Length = 286
BRU1_0966	>gnl|CDD|31176	COG0834	HisJ	ABC-type amino acid transport/signal transduction systems periplasmic component/domain	Amino acid transport and metabolism / Signal transduction mechanisms	Length = 275
BRU1_0967	>gnl|CDD|31949	COG1763	MobB	Molybdopterin-guanine dinucleotide biosynthesis protein	Coenzyme metabolism	Length = 161
BRU1_0968	>gnl|CDD|31089	COG0746	MobA	Molybdopterin-guanine dinucleotide biosynthesis protein A	Coenzyme metabolism	Length = 192
BRU1_0971	>gnl|CDD|30999	COG0654	UbiH	2-polyprenyl-6-methoxyphenol hydroxylase and related FAD-dependent oxidoreductases	Coenzyme metabolism / Energy production and conversion	Length = 387
BRU1_0973	>gnl|CDD|32808	COG2989	COG2989	Uncharacterized protein conserved in bacteria	Function unknown	Length = 561
BRU1_0985	>gnl|CDD|30433	COG0084	TatD	Mg-dependent DNase	DNA replication, recombination, and repair	Length = 256
BRU1_1013	No hits found	~	~	~	~	~
BRU1_1016	>gnl|CDD|30838	COG0492	TrxB	Thioredoxin reductase	Posttranslational modification, protein turnover, chaperones	Length = 305
BRU1_1023	>gnl|CDD|32920	COG3106	COG3106	Predicted ATPase	General function prediction only	Length = 467
BRU1_1024	>gnl|CDD|32245	COG2062	SixA	Phosphohistidine phosphatase SixA	Signal transduction mechanisms	Length = 163
BRU1_1029	>gnl|CDD|30987	COG0642	BaeS	Signal transduction histidine kinase	Signal transduction mechanisms	Length = 336
BRU1_1032	>gnl|CDD|31012	COG0668	MscS	Small-conductance mechanosensitive channel	Cell envelope biogenesis, outer membrane	Length = 316
BRU1_1036	>gnl|CDD|30849	COG0503	Apt	Adenine/guanine phosphoribosyltransferases and related PRPP-binding proteins	Nucleotide transport and metabolism	Length = 179
BRU1_1041	>gnl|CDD|31364	COG1171	IlvA	Threonine dehydratase	Amino acid transport and metabolism	Length = 347
BRU1_1049	>gnl|CDD|32643	COG2814	AraJ	Arabinose efflux permease	Carbohydrate transport and metabolism	Length = 394
BRU1_1050	>gnl|CDD|31754	COG1566	EmrA	Multidrug resistance efflux pump	Defense mechanisms	Length = 352
BRU1_1051	>gnl|CDD|31264	COG1064	AdhP	Zn-dependent alcohol dehydrogenases	General function prediction only	Length = 339
BRU1_1052	>gnl|CDD|30356	COG0006	PepP	Xaa-Pro aminopeptidase	Amino acid transport and metabolism	Length = 384
BRU1_1057	>gnl|CDD|33737	COG3956	COG3956	Protein containing tetrapyrrole methyltransferase domain and MazG-like (predicted pyrophosphatase) domain	General function prediction only	Length = 488
BRU1_1059	>gnl|CDD|31121	COG0778	NfnB	Nitroreductase	Energy production and conversion	Length = 207
BRU1_1062	>gnl|CDD|31872	COG1686	DacC	D-alanyl-D-alanine carboxypeptidase	Cell envelope biogenesis, outer membrane	Length = 389
BRU1_1072	No hits found	~	~	~	~	~
BRU1_1076	>gnl|CDD|31989	COG1804	CaiB	Predicted acyl-CoA transferases/carnitine dehydratase	Energy production and conversion	Length = 396
BRU1_1077	>gnl|CDD|32143	COG1960	CaiA	Acyl-CoA dehydrogenases	Lipid metabolism	Length = 393
BRU1_1078	>gnl|CDD|30928	COG0583	LysR	Transcriptional regulator	Transcription	Length = 297
BRU1_1080	>gnl|CDD|31183	COG0841	AcrB	Cation/multidrug efflux pump	Defense mechanisms	Length = 1009
BRU1_1086	>gnl|CDD|30997	COG0652	PpiB	Peptidyl-prolyl cis-trans isomerase (rotamase) - cyclophilin family	Posttranslational modification, protein turnover, chaperones	Length = 158
BRU1_1092	>gnl|CDD|32278	COG2095	MarC	Multiple antibiotic transporter	Intracellular trafficking and secretion	Length = 203
BRU1_1095	No hits found	~	~	~	~	~
BRU1_1108	No hits found	~	~	~	~	~
BRU1_1109	>gnl|CDD|30915	COG0569	TrkA	K+ transport systems NAD-binding component	Inorganic ion transport and metabolism	Length = 225
BRU1_1112	>gnl|CDD|32386	COG2204	AtoC	Response regulator containing CheY-like receiver AAA-type ATPase and DNA-binding domains	Signal transduction mechanisms	Length = 464
BRU1_1113	>gnl|CDD|33642	COG3852	NtrB	Signal transduction histidine kinase nitrogen specific	Signal transduction mechanisms	Length = 363
BRU1_1114	>gnl|CDD|30391	COG0042	COG0042	tRNA-dihydrouridine synthase	Translation, ribosomal structure and biogenesis	Length = 323
BRU1_1116	>gnl|CDD|31735	COG1546	CinA	Uncharacterized protein (competence- and mitomycin-induced)	General function prediction only	Length = 162
BRU1_1117	>gnl|CDD|31231	COG1028	FabG	Dehydrogenases with different specificities (related to short-chain alcohol dehydrogenases)	Secondary metabolites biosynthesis, transport, and catabolism / General function prediction only	Length = 251
BRU1_1118	>gnl|CDD|32694	COG2867	COG2867	Oligoketide cyclase/lipid transport protein	Lipid metabolism	Length = 146
BRU1_1132	>gnl|CDD|31566	COG1376	ErfK	Uncharacterized protein conserved in bacteria	Function unknown	Length = 232
BRU1_1141	>gnl|CDD|31003	COG0658	ComEC	Predicted membrane metal-binding protein	General function prediction only	Length = 453
BRU1_1159	>gnl|CDD|34484	COG4875	COG4875	Uncharacterized protein conserved in bacteria with a cystatin-like fold	Function unknown	Length = 156
BRU1_1162	>gnl|CDD|30929	COG0584	UgpQ	Glycerophosphoryl diester phosphodiesterase	Energy production and conversion	Length = 257
BRU1_1172	>gnl|CDD|31946	COG1760	SdaA	L-serine deaminase	Amino acid transport and metabolism	Length = 262
BRU1_1175	>gnl|CDD|33306	COG3503	COG3503	Predicted membrane protein	Function unknown	Length = 323
BRU1_1178	No hits found	~	~	~	~	~
BRU1_1179	>gnl|CDD|34213	COG4575	ElaB	Uncharacterized conserved protein	Function unknown	Length = 104
BRU1_1184	>gnl|CDD|34408	COG4799	COG4799	Acetyl-CoA carboxylase carboxyltransferase component (subunits alpha and beta)	Lipid metabolism	Length = 526
BRU1_1187	>gnl|CDD|32068	COG1884	Sbm	Methylmalonyl-CoA mutase N-terminal domain/subunit	Lipid metabolism	Length = 548
BRU1_1188	No hits found	~	~	~	~	~
BRU1_1189	>gnl|CDD|34284	COG4666	COG4666	TRAP-type uncharacterized transport system fused permease components	General function prediction only	Length = 642
BRU1_1210	>gnl|CDD|30550	COG0201	SecY	Preprotein translocase subunit SecY	Intracellular trafficking and secretion	Length = 436
BRU1_1215	>gnl|CDD|30446	COG0097	RplF	Ribosomal protein L6P/L9E	Translation, ribosomal structure and biogenesis	Length = 178
BRU1_1233	>gnl|CDD|30828	COG0480	FusA	Translation elongation factors (GTPases)	Translation, ribosomal structure and biogenesis	Length = 697
BRU1_1252	>gnl|CDD|32729	COG2905	COG2905	Predicted signal-transduction protein containing cAMP-binding and CBS domains	Signal transduction mechanisms	Length = 610
BRU1_1266	>gnl|CDD|34102	COG4395	COG4395	Uncharacterized protein conserved in bacteria	Function unknown	Length = 281
BRU1_1276	>gnl|CDD|32922	COG3108	COG3108	Uncharacterized protein conserved in bacteria	Function unknown	Length = 185
BRU1_1289	>gnl|CDD|31695	COG1506	DAP2	Dipeptidyl aminopeptidases/acylaminoacyl-peptidases	Amino acid transport and metabolism	Length = 620
BRU1_1290	>gnl|CDD|32038	COG1853	COG1853	Conserved protein/domain typically associated with flavoprotein oxygenases DIM6/NTAB family	General function prediction only	Length = 176
BRU1_1296	>gnl|CDD|32087	COG1903	CbiD	Cobalamin biosynthesis protein CbiD	Coenzyme metabolism	Length = 367
BRU1_1301	>gnl|CDD|31074	COG0730	COG0730	Predicted permeases	General function prediction only	Length = 258
BRU1_1307	>gnl|CDD|35005	COG5446	COG5446	Predicted integral membrane protein	Function unknown	Length = 233
BRU1_1316	>gnl|CDD|30928	COG0583	LysR	Transcriptional regulator	Transcription	Length = 297
BRU1_1317	>gnl|CDD|34583	COG4977	COG4977	Transcriptional regulator containing an amidase domain and an AraC-type DNA-binding HTH domain	Transcription	Length = 328
BRU1_1319	>gnl|CDD|33075	COG3264	COG3264	Small-conductance mechanosensitive channel	Cell envelope biogenesis, outer membrane	Length = 835
BRU1_1325	>gnl|CDD|33347	COG3545	COG3545	Predicted esterase of the alpha/beta hydrolase fold	General function prediction only	Length = 181
BRU1_1330	>gnl|CDD|31202	COG0861	TerC	Membrane protein TerC possibly involved in tellurium resistance	Inorganic ion transport and metabolism	Length = 254
BRU1_1331	>gnl|CDD|30931	COG0586	DedA	Uncharacterized membrane-associated protein	Function unknown	Length = 208
BRU1_1336	>gnl|CDD|31231	COG1028	FabG	Dehydrogenases with different specificities (related to short-chain alcohol dehydrogenases)	Secondary metabolites biosynthesis, transport, and catabolism / General function prediction only	Length = 251
BRU1_1337	>gnl|CDD|31325	COG1129	MglA	ABC-type sugar transport system ATPase component	Carbohydrate transport and metabolism	Length = 500
BRU1_1338	>gnl|CDD|31365	COG1172	AraH	Ribose/xylose/arabinose/galactoside ABC-type transport systems permease components	Carbohydrate transport and metabolism	Length = 316
BRU1_1340	>gnl|CDD|32063	COG1879	RbsB	ABC-type sugar transport system periplasmic component	Carbohydrate transport and metabolism	Length = 322
BRU1_1341	>gnl|CDD|31017	COG0673	MviM	Predicted dehydrogenases and related proteins	General function prediction only	Length = 342
BRU1_1348	>gnl|CDD|31326	COG1131	CcmA	ABC-type multidrug transport system ATPase component	Defense mechanisms	Length = 293
BRU1_1352	>gnl|CDD|31835	COG1649	COG1649	Uncharacterized protein conserved in bacteria	Function unknown	Length = 418
BRU1_1357	>gnl|CDD|32518	COG2371	UreE	Urease accessory protein UreE	Posttranslational modification, protein turnover, chaperones	Length = 155
BRU1_1358	>gnl|CDD|31172	COG0830	UreF	Urease accessory protein UreF	Posttranslational modification, protein turnover, chaperones	Length = 229
BRU1_1359	>gnl|CDD|30727	COG0378	HypB	Ni2+-binding GTPase involved in regulation of expression and maturation of urease and hydrogenase	Posttranslational modification, protein turnover, chaperones / Transcription	Length = 202
BRU1_1360	>gnl|CDD|31171	COG0829	UreH	Urease accessory protein UreH	Posttranslational modification, protein turnover, chaperones	Length = 269
BRU1_1361	>gnl|CDD|34114	COG4413	Utp	Urea transporter	Amino acid transport and metabolism	Length = 319
BRU1_1363	>gnl|CDD|30658	COG0310	CbiM	ABC-type Co2+ transport system permease component	Inorganic ion transport and metabolism	Length = 204
BRU1_1366	>gnl|CDD|31319	COG1122	CbiO	ABC-type cobalt transport system ATPase component	Inorganic ion transport and metabolism	Length = 235
BRU1_1374	>gnl|CDD|32521	COG2374	COG2374	Predicted extracellular nuclease	General function prediction only	Length = 798
BRU1_1379	>gnl|CDD|31500	COG1309	AcrR	Transcriptional regulator	Transcription	Length = 201
BRU1_1390	>gnl|CDD|32264	COG2081	COG2081	Predicted flavoproteins	General function prediction only	Length = 408
BRU1_1399	>gnl|CDD|32643	COG2814	AraJ	Arabinose efflux permease	Carbohydrate transport and metabolism	Length = 394
BRU1_1413	>gnl|CDD|30459	COG0110	WbbJ	Acetyltransferase (isoleucine patch superfamily)	General function prediction only	Length = 190
BRU1_1415	>gnl|CDD|32445	COG2264	PrmA	Ribosomal protein L11 methylase	Translation, ribosomal structure and biogenesis	Length = 300
BRU1_1416	>gnl|CDD|30356	COG0006	PepP	Xaa-Pro aminopeptidase	Amino acid transport and metabolism	Length = 384
BRU1_1419	>gnl|CDD|30843	COG0497	RecN	ATPase involved in DNA repair	DNA replication, recombination, and repair	Length = 557
BRU1_1437	>gnl|CDD|30623	COG0275	COG0275	Predicted S-adenosylmethionine-dependent methyltransferase involved in cell envelope biogenesis	Cell envelope biogenesis, outer membrane	Length = 314
BRU1_1441	>gnl|CDD|31084	COG0741	MltE	Soluble lytic murein transglycosylase and related regulatory proteins (some contain LysM/invasin domains)	Cell envelope biogenesis, outer membrane	Length = 296
BRU1_1446	>gnl|CDD|32773	COG2951	MltB	Membrane-bound lytic murein transglycosylase B	Cell envelope biogenesis, outer membrane	Length = 343
BRU1_1447	>gnl|CDD|31023	COG0679	COG0679	Predicted permeases	General function prediction only	Length = 311
BRU1_1448	>gnl|CDD|31029	COG0685	MetF	510-methylenetetrahydrofolate reductase	Amino acid transport and metabolism	Length = 291
BRU1_1451	>gnl|CDD|32643	COG2814	AraJ	Arabinose efflux permease	Carbohydrate transport and metabolism	Length = 394
BRU1_1453	>gnl|CDD|33863	COG4106	Tam	Trans-aconitate methyltransferase	General function prediction only	Length = 257
BRU1_1457	No hits found	~	~	~	~	~
BRU1_1458	>gnl|CDD|33615	COG3822	COG3822	ABC-type sugar transport system auxiliary component	General function prediction only	Length = 225
BRU1_1460	>gnl|CDD|31221	COG1018	Hmp	Flavodoxin reductases (ferredoxin-NADPH reductases) family 1	Energy production and conversion	Length = 266
BRU1_1474	No hits found	~	~	~	~	~
BRU1_1478	>gnl|CDD|30707	COG0358	DnaG	DNA primase (bacterial type)	DNA replication, recombination, and repair	Length = 568
BRU1_1479	>gnl|CDD|31474	COG1283	NptA	Na+/phosphate symporter	Inorganic ion transport and metabolism	Length = 533
BRU1_1483	>gnl|CDD|32475	COG2321	COG2321	Predicted metalloprotease	General function prediction only	Length = 295
BRU1_1485	>gnl|CDD|33090	COG3279	LytT	Response regulator of the LytR/AlgR family	Transcription / Signal transduction mechanisms	Length = 244
BRU1_1508	>gnl|CDD|34596	COG4991	COG4991	Uncharacterized protein with a bacterial SH3 domain homologue	Function unknown	Length = 155
BRU1_1510	>gnl|CDD|31084	COG0741	MltE	Soluble lytic murein transglycosylase and related regulatory proteins (some contain LysM/invasin domains)	Cell envelope biogenesis, outer membrane	Length = 296
BRU1_1533	>gnl|CDD|30782	COG0433	COG0433	Predicted ATPase	General function prediction only	Length = 520
BRU1_1538	>gnl|CDD|32213	COG2030	MaoC	Acyl dehydratase	Lipid metabolism	Length = 159
BRU1_1543	>gnl|CDD|31327	COG1132	MdlB	ABC-type multidrug transport system ATPase and permease components	Defense mechanisms	Length = 567
BRU1_1544	>gnl|CDD|31327	COG1132	MdlB	ABC-type multidrug transport system ATPase and permease components	Defense mechanisms	Length = 567
BRU1_1546	>gnl|CDD|34647	COG5042	NUP	Purine nucleoside permease	Nucleotide transport
BRU1_1550	>gnl|CDD|33357	COG3555	COG3555	Aspartyl/asparaginyl beta-hydroxylase and related dioxygenases	Posttranslational modification, protein turnover, chaperones	Length = 291
BRU1_1551	>gnl|CDD|33357	COG3555	COG3555	Aspartyl/asparaginyl beta-hydroxylase and related dioxygenases	Posttranslational modification, protein turnover, chaperones	Length = 291
BRU1_1571	>gnl|CDD|32031	COG1846	MarR	Transcriptional regulators	Transcription	Length = 126
BRU1_1579	>gnl|CDD|31320	COG1123	COG1123	ATPase components of various ABC-type transport systems contain duplicated ATPase	General function prediction only	Length = 539
BRU1_1583	>gnl|CDD|31090	COG0747	DdpA	ABC-type dipeptide transport system periplasmic component	Amino acid transport and metabolism	Length = 556
BRU1_1606	>gnl|CDD|31370	COG1177	PotC	ABC-type spermidine/putrescine transport system permease component II	Amino acid transport and metabolism	Length = 267
BRU1_1607	>gnl|CDD|31369	COG1176	PotB	ABC-type spermidine/putrescine transport system permease component I	Amino acid transport and metabolism	Length = 287
BRU1_1608	>gnl|CDD|33633	COG3842	PotA	ABC-type spermidine/putrescine transport systems ATPase components	Amino acid transport and metabolism	Length = 352
BRU1_1610	>gnl|CDD|33594	COG3800	COG3800	Predicted transcriptional regulator	General function prediction only	Length = 332
BRU1_1613	No hits found	~	~	~	~	~
BRU1_1618	No hits found	~	~	~	~	~
BRU1_1620	>gnl|CDD|33435	COG3637	COG3637	Opacity protein and related surface antigens	Cell envelope biogenesis, outer membrane	Length = 199
BRU1_1621	>gnl|CDD|31938	COG1752	RssA	Predicted esterase of the alpha-beta hydrolase superfamily	General function prediction only	Length = 306
BRU1_1625	>gnl|CDD|32523	COG2376	DAK1	Dihydroxyacetone kinase	Carbohydrate transport and metabolism	Length = 323
BRU1_1626	>gnl|CDD|32523	COG2376	DAK1	Dihydroxyacetone kinase	Carbohydrate transport and metabolism	Length = 323
BRU1_1627	>gnl|CDD|31231	COG1028	FabG	Dehydrogenases with different specificities (related to short-chain alcohol dehydrogenases)	Secondary metabolites biosynthesis, transport, and catabolism / General function prediction only	Length = 251
BRU1_1635	>gnl|CDD|32458	COG2303	BetA	Choline dehydrogenase and related flavoproteins	Amino acid transport and metabolism	Length = 542
BRU1_1641	>gnl|CDD|31604	COG1414	IclR	Transcriptional regulator	Transcription	Length = 246
BRU1_1650	>gnl|CDD|32407	COG2225	AceB	Malate synthase	Energy production and conversion	Length = 545
BRU1_1661	>gnl|CDD|33706	COG3920	COG3920	Signal transduction histidine kinase	Signal transduction mechanisms	Length = 221
BRU1_1664	No hits found	~	~	~	~	~
BRU1_1670	>gnl|CDD|33494	COG3698	COG3698	Predicted periplasmic protein	Function unknown	Length = 250
BRU1_1671	>gnl|CDD|31331	COG1136	SalX	ABC-type antimicrobial peptide transport system ATPase component	Defense mechanisms	Length = 226
BRU1_1672	>gnl|CDD|31186	COG0845	AcrA	Membrane-fusion protein	Cell envelope biogenesis, outer membrane	Length = 372
BRU1_1679	>gnl|CDD|30470	COG0121	COG0121	Predicted glutamine amidotransferase	General function prediction only	Length = 252
BRU1_1680	>gnl|CDD|31820	COG1633	COG1633	Uncharacterized conserved protein	Function unknown	Length = 176
BRU1_1688	>gnl|CDD|30734	COG0385	COG0385	Predicted Na+-dependent transporter	General function prediction only	Length = 319
BRU1_1712	No hits found	~	~	~	~	~
BRU1_1717	>gnl|CDD|31987	COG1802	GntR	Transcriptional regulators	Transcription	Length = 230
BRU1_1719	>gnl|CDD|33345	COG3543	COG3543	Uncharacterized conserved protein	Function unknown	Length = 135
BRU1_1730	>gnl|CDD|30714	COG0365	Acs	Acyl-coenzyme A synthetases/AMP-(fatty) acid ligases	Lipid metabolism	Length = 528
BRU1_1739	>gnl|CDD|32643	COG2814	AraJ	Arabinose efflux permease	Carbohydrate transport and metabolism	Length = 394
BRU1_1747	>gnl|CDD|30817	COG0469	PykF	Pyruvate kinase	Carbohydrate transport and metabolism	Length = 477
BRU1_1749	>gnl|CDD|33713	COG3931	COG3931	Predicted N-formylglutamate amidohydrolase	Amino acid transport and metabolism	Length = 263
BRU1_1754	No hits found	~	~	~	~	~
BRU1_1758	>gnl|CDD|31371	COG1178	ThiP	ABC-type Fe3+ transport system permease component	Inorganic ion transport and metabolism	Length = 540
BRU1_1770	>gnl|CDD|30859	COG0513	SrmB	Superfamily II DNA and RNA helicases	DNA replication, recombination, and repair / Transcription / Translation, ribosomal structure and biogenesis	Length = 513
BRU1_1771	No hits found	~	~	~	~	~
BRU1_1779	>gnl|CDD|31231	COG1028	FabG	Dehydrogenases with different specificities (related to short-chain alcohol dehydrogenases)	Secondary metabolites biosynthesis, transport, and catabolism / General function prediction only	Length = 251
BRU1_1780	>gnl|CDD|31081	COG0738	FucP	Fucose permease	Carbohydrate transport and metabolism	Length = 422
BRU1_1782	>gnl|CDD|31027	COG0683	LivK	ABC-type branched-chain amino acid transport systems periplasmic component	Amino acid transport and metabolism	Length = 366
BRU1_1786	>gnl|CDD|30759	COG0410	LivF	ABC-type branched-chain amino acid transport systems ATPase component	Amino acid transport and metabolism	Length = 237
BRU1_1788	>gnl|CDD|30760	COG0411	LivG	ABC-type branched-chain amino acid transport systems ATPase component	Amino acid transport and metabolism	Length = 250
BRU1_1792	>gnl|CDD|31009	COG0665	DadA	Glycine/D-amino acid oxidases (deaminating)	Amino acid transport and metabolism	Length = 387
BRU1_1794	>gnl|CDD|31987	COG1802	GntR	Transcriptional regulators	Transcription	Length = 230
BRU1_1803	>gnl|CDD|31391	COG1198	PriA	Primosomal protein N' (replication factor Y) - superfamily II helicase	DNA replication, recombination, and repair	Length = 730
BRU1_1813	>gnl|CDD|30493	COG0144	Sun	tRNA and rRNA cytosine-C5-methylases	Translation, ribosomal structure and biogenesis	Length = 355
BRU1_1816	>gnl|CDD|32451	COG2270	COG2270	Permeases of the major facilitator superfamily	General function prediction only	Length = 438
BRU1_1818	>gnl|CDD|32727	COG2902	COG2902	NAD-specific glutamate dehydrogenase	Amino acid transport and metabolism	Length = 1592
BRU1_1827	>gnl|CDD|30636	COG0288	CynT	Carbonic anhydrase	Inorganic ion transport and metabolism	Length = 207
BRU1_1839	>gnl|CDD|31764	COG1576	COG1576	Uncharacterized conserved protein	Function unknown	Length = 155
BRU1_1853	No hits found	~	~	~	~	~
BRU1_1876	No hits found	~	~	~	~	~
BRU1_1884	>gnl|CDD|32451	COG2270	COG2270	Permeases of the major facilitator superfamily	General function prediction only	Length = 438
BRU1_1885	>gnl|CDD|33860	COG4103	COG4103	Uncharacterized protein conserved in bacteria	Function unknown	Length = 148
BRU1_1892	>gnl|CDD|30589	COG0240	GpsA	Glycerol-3-phosphate dehydrogenase	Energy production and conversion	Length = 329
BRU1_1896	No hits found	~	~	~	~	~
BRU1_1897	>gnl|CDD|31361	COG1167	ARO8	Transcriptional regulators containing a DNA-binding HTH domain and an aminotransferase domain (MocR family) and their eukaryotic orthologs	Transcription / Amino acid transport and metabolism	Length = 459
BRU1_1901	>gnl|CDD|32129	COG1946	TesB	Acyl-CoA thioesterase	Lipid metabolism	Length = 289
BRU1_1911	>gnl|CDD|32136	COG1953	FUI1	Cytosine/uracil/thiamine/allantoin permeases	Nucleotide transport and metabolism / Coenzyme metabolism	Length = 497
BRU1_1912	No hits found	~	~	~	~	~
BRU1_1924	>gnl|CDD|33483	COG3686	COG3686	Predicted membrane protein	Function unknown	Length = 125
BRU1_1927	No hits found	~	~	~	~	~
BRU1_1938	>gnl|CDD|32741	COG2917	COG2917	Intracellular septation protein A	Cell division and chromosome partitioning	Length = 180
BRU1_1940	No hits found	~	~	~	~	~
BRU1_1950	>gnl|CDD|35212	COG5653	COG5653	Protein involved in cellulose biosynthesis (CelD)	Cell envelope biogenesis, outer membrane	Length = 406
BRU1_1951	>gnl|CDD|32377	COG2194	COG2194	Predicted membrane-associated metal-dependent hydrolase	General function prediction only	Length = 555
BRU1_1956	>gnl|CDD|31176	COG0834	HisJ	ABC-type amino acid transport/signal transduction systems periplasmic component/domain	Amino acid transport and metabolism / Signal transduction mechanisms	Length = 275
BRU1_1957	>gnl|CDD|31108	COG0765	HisM	ABC-type amino acid transport system permease component	Amino acid transport and metabolism	Length = 222
BRU1_1965	>gnl|CDD|30601	COG0252	AnsB	L-asparaginase/archaeal Glu-tRNAGln amidotransferase subunit D	Amino acid transport and metabolism / Translation, ribosomal structure and biogenesis	Length = 351
BRU1_1968	>gnl|CDD|30971	COG0626	MetC	Cystathionine beta-lyases/cystathionine gamma-synthases	Amino acid transport and metabolism	Length = 396
BRU1_1970	>gnl|CDD|30381	COG0031	CysK	Cysteine synthase	Amino acid transport and metabolism	Length = 300
BRU1_1971	No hits found	~	~	~	~	~
BRU1_2002	No hits found	~	~	~	~	~
BRU1_2012	>gnl|CDD|34777	COG5178	PRP8	U5 snRNP spliceosome subunit	RNA processing and modification	Length = 2365
BRU1_2016	>gnl|CDD|73177	COG3468	AidA	Type V secretory pathway adhesin AidA	Cell envelope biogenesis, outer membrane / Intracellular trafficking and secretion	Length = 592
BRU1_2024	>gnl|CDD|34192	COG4547	CobT	Cobalamin biosynthesis protein CobT (nicotinate-mononucleotide:5 6-dimethylbenzimidazole phosphoribosyltransferase)	Coenzyme metabolism	Length = 620
BRU1_2037	>gnl|CDD|88622	COG0425	SirA	Predicted redox protein regulator of disulfide
BRU1_2040	>gnl|CDD|31662	COG1473	AbgB	Metal-dependent amidase/aminoacylase/carboxypeptidase	General function prediction only	Length = 392
BRU1_2043	>gnl|CDD|33586	COG3791	COG3791	Uncharacterized conserved protein	Function unknown	Length = 133
BRU1_2045	>gnl|CDD|32458	COG2303	BetA	Choline dehydrogenase and related flavoproteins	Amino acid transport and metabolism	Length = 542
BRU1_2047	>gnl|CDD|32458	COG2303	BetA	Choline dehydrogenase and related flavoproteins	Amino acid transport and metabolism	Length = 542
BRU1_2049	>gnl|CDD|31227	COG1024	CaiD	Enoyl-CoA hydratase/carnithine racemase	Lipid metabolism	Length = 257
BRU1_2050	>gnl|CDD|34288	COG4670	COG4670	Acyl CoA:acetate/3-ketoacid CoA transferase	Lipid metabolism	Length = 527
BRU1_2066	>gnl|CDD|31522	COG1331	COG1331	Highly conserved protein containing a thioredoxin domain	Posttranslational modification, protein turnover, chaperones	Length = 667
BRU1_2082	>gnl|CDD|31413	COG1220	HslU	ATP-dependent protease HslVU (ClpYQ) ATPase subunit	Posttranslational modification, protein turnover, chaperones	Length = 444
BRU1_2092	>gnl|CDD|32051	COG1866	PckA	Phosphoenolpyruvate carboxykinase (ATP)	Energy production and conversion	Length = 529
BRU1_2100	No hits found	~	~	~	~	~
BRU1_2101	>gnl|CDD|30845	COG0499	SAM1	S-adenosylhomocysteine hydrolase	Coenzyme metabolism	Length = 420
BRU1_2106	>gnl|CDD|33681	COG3893	COG3893	Inactivated superfamily I helicase	DNA replication, recombination, and repair	Length = 697
BRU1_2118	No hits found	~	~	~	~	~
BRU1_2119	>gnl|CDD|32949	COG3135	BenE	Uncharacterized protein involved in benzoate metabolism	Secondary metabolites biosynthesis, transport, and catabolism	Length = 402
BRU1_2125	No hits found	~	~	~	~	~
BRU1_2128	No hits found	~	~	~	~	~
BRU1_2133	>gnl|CDD|30632	COG0284	PyrF	Orotidine-5'-phosphate decarboxylase	Nucleotide transport and metabolism	Length = 240
BRU1_2137	>gnl|CDD|30951	COG0606	COG0606	Predicted ATPase with chaperone activity	Posttranslational modification, protein turnover, chaperones	Length = 490
BRU1_2138	>gnl|CDD|33470	COG3672	COG3672	Predicted periplasmic protein	Function unknown	Length = 191
BRU1_2153	>gnl|CDD|32463	COG2309	AmpS	Leucyl aminopeptidase (aminopeptidase T)	Amino acid transport and metabolism	Length = 385
BRU1_2163	>gnl|CDD|31157	COG0815	Lnt	Apolipoprotein N-acyltransferase	Cell envelope biogenesis, outer membrane	Length = 518
BRU1_2174	>gnl|CDD|31378	COG1185	Pnp	Polyribonucleotide nucleotidyltransferase (polynucleotide phosphorylase)	Translation, ribosomal structure and biogenesis	Length = 692
BRU1_2175	>gnl|CDD|32642	COG2813	RsmC	16S RNA G1207 methylase RsmC	Translation, ribosomal structure and biogenesis	Length = 300
BRU1_2181	>gnl|CDD|31653	COG1464	NlpA	ABC-type metal ion transport system periplasmic component/surface antigen	Inorganic ion transport and metabolism	Length = 268
BRU1_2189	>gnl|CDD|30615	COG0266	Nei	Formamidopyrimidine-DNA glycosylase	DNA replication, recombination, and repair	Length = 273
BRU1b1317	>gnl|CDD|30753	COG0404	GcvT	Glycine cleavage system T protein (aminomethyltransferase)	Amino acid transport and metabolism	Length = 379
BRU2_0007	>gnl|CDD|30870	COG0524	RbsK	Sugar kinases ribokinase family	Carbohydrate transport and metabolism	Length = 311
BRU2_0009	>gnl|CDD|31277	COG1079	COG1079	Uncharacterized ABC-type transport system permease component	General function prediction only	Length = 304
BRU2_0010	>gnl|CDD|34234	COG4603	COG4603	ABC-type uncharacterized transport system permease component	General function prediction only	Length = 356
BRU2_0011	>gnl|CDD|33636	COG3845	COG3845	ABC-type uncharacterized transport systems ATPase components	General function prediction only	Length = 501
BRU2_0012	>gnl|CDD|31930	COG1744	Med	Uncharacterized ABC-type transport system periplasmic component/surface lipoprotein	General function prediction only	Length = 345
BRU2_0014	>gnl|CDD|32796	COG2977	EntD	Phosphopantetheinyl transferase component of siderophore synthetase	Secondary metabolites biosynthesis, transport, and catabolism	Length = 228
BRU2_0016	>gnl|CDD|31724	COG1535	EntB	Isochorismate hydrolase	Secondary metabolites biosynthesis, transport, and catabolism	Length = 218
BRU2_0018	>gnl|CDD|31363	COG1169	MenF	Isochorismate synthase	Coenzyme metabolism / Secondary metabolites biosynthesis, transport, and catabolism	Length = 423
BRU2_0026	>gnl|CDD|31027	COG0683	LivK	ABC-type branched-chain amino acid transport systems periplasmic component	Amino acid transport and metabolism	Length = 366
BRU2_0027	>gnl|CDD|30905	COG0559	LivH	Branched-chain amino acid ABC-type transport system permease components	Amino acid transport and metabolism	Length = 297
BRU2_0029	>gnl|CDD|30760	COG0411	LivG	ABC-type branched-chain amino acid transport systems ATPase component	Amino acid transport and metabolism	Length = 250
BRU2_0033	>gnl|CDD|31231	COG1028	FabG	Dehydrogenases with different specificities (related to short-chain alcohol dehydrogenases)	Secondary metabolites biosynthesis, transport, and catabolism / General function prediction only	Length = 251
BRU2_0034	>gnl|CDD|30372	COG0022	AcoB	Pyruvate/2-oxoglutarate dehydrogenase complex dehydrogenase (E1) component eukaryotic type	Energy production and conversion	Length = 324
BRU2_0035	>gnl|CDD|30854	COG0508	AceF	Pyruvate/2-oxoglutarate dehydrogenase complex dihydrolipoamide acyltransferase (E2) component and related enzymes	Energy production and conversion	Length = 404
BRU2_0037	No hits found	~	~	~	~	~
BRU2_0039	>gnl|CDD|30822	COG0474	MgtA	Cation transport ATPase	Inorganic ion transport and metabolism	Length = 917
BRU2_0053	>gnl|CDD|30420	COG0071	IbpA	Molecular chaperone (small heat shock protein)	Posttranslational modification, protein turnover, chaperones	Length = 146
BRU2_0054	>gnl|CDD|32191	COG2008	GLY1	Threonine aldolase	Amino acid transport and metabolism	Length = 342
BRU2_0058	>gnl|CDD|31310	COG1113	AnsP	Gamma-aminobutyrate permease and related permeases	Amino acid transport and metabolism	Length = 462
BRU2_0080	>gnl|CDD|34898	COG5310	COG5310	Homospermidine synthase	Secondary metabolites biosynthesis, transport, and catabolism	Length = 481
BRU2_0084	>gnl|CDD|32386	COG2204	AtoC	Response regulator containing CheY-like receiver AAA-type ATPase and DNA-binding domains	Signal transduction mechanisms	Length = 464
BRU2_0087	No hits found	~	~	~	~	~
BRU2_0092	>gnl|CDD|33900	COG4148	ModC	ABC-type molybdate transport system ATPase component	Inorganic ion transport and metabolism	Length = 352
BRU2_0093	>gnl|CDD|31856	COG1670	RimL	Acetyltransferases including N-acetylases of ribosomal proteins	Translation, ribosomal structure and biogenesis	Length = 187
BRU2_0097	No hits found	~	~	~	~	~
BRU2_0100	>gnl|CDD|30928	COG0583	LysR	Transcriptional regulator	Transcription	Length = 297
BRU2_0107	>gnl|CDD|32105	COG1922	WecG	Teichoic acid biosynthesis proteins	Cell envelope biogenesis, outer membrane	Length = 253
BRU2_0108	No hits found	~	~	~	~	~
BRU2_0111	>gnl|CDD|33116	COG3307	RfaL	Lipid A core - O-antigen ligase and related enzymes	Cell envelope biogenesis, outer membrane	Length = 424
BRU2_0112	>gnl|CDD|31017	COG0673	MviM	Predicted dehydrogenases and related proteins	General function prediction only	Length = 342
BRU2_0119	>gnl|CDD|32643	COG2814	AraJ	Arabinose efflux permease	Carbohydrate transport and metabolism	Length = 394
BRU2_0120	>gnl|CDD|31754	COG1566	EmrA	Multidrug resistance efflux pump	Defense mechanisms	Length = 352
BRU2_0125	>gnl|CDD|31725	COG1536	FliG	Flagellar motor switch protein	Cell motility and secretion	Length = 339
BRU2_0128	>gnl|CDD|32053	COG1868	FliM	Flagellar motor switch protein	Cell motility and secretion	Length = 332
BRU2_0132	>gnl|CDD|31351	COG1157	FliI	Flagellar biosynthesis/type III secretory pathway ATPase	Cell motility and secretion / Intracellular trafficking and secretion	Length = 441
BRU2_0149	>gnl|CDD|33202	COG3395	COG3395	Uncharacterized protein conserved in bacteria	Function unknown	Length = 413
BRU2_0150	>gnl|CDD|32267	COG2084	MmsB	3-hydroxyisobutyrate dehydrogenase and related beta-hydroxyacid dehydrogenases	Lipid metabolism	Length = 286
BRU2_0157	>gnl|CDD|31892	COG1706	FlgI	Flagellar basal-body P-ring protein	Cell motility and secretion	Length = 365
BRU2_0160	No hits found	~	~	~	~	~
BRU2_0172	No hits found	~	~	~	~	~
BRU2_0174	>gnl|CDD|73177	COG3468	AidA	Type V secretory pathway adhesin AidA	Cell envelope biogenesis, outer membrane / Intracellular trafficking and secretion	Length = 592
BRU2_0181	>gnl|CDD|30625	COG0277	GlcD	FAD/FMN-containing dehydrogenases	Energy production and conversion	Length = 459
BRU2_0182	>gnl|CDD|30625	COG0277	GlcD	FAD/FMN-containing dehydrogenases	Energy production and conversion	Length = 459
BRU2_0183	>gnl|CDD|30596	COG0247	GlpC	Fe-S oxidoreductase	Energy production and conversion	Length = 388
BRU2_0185	>gnl|CDD|31566	COG1376	ErfK	Uncharacterized protein conserved in bacteria	Function unknown	Length = 232
BRU2_0186	>gnl|CDD|32646	COG2818	Tag	3-methyladenine DNA glycosylase	DNA replication, recombination, and repair	Length = 188
BRU2_0188	>gnl|CDD|30473	COG0124	HisS	Histidyl-tRNA synthetase	Translation, ribosomal structure and biogenesis	Length = 429
BRU2_0191	>gnl|CDD|31081	COG0738	FucP	Fucose permease	Carbohydrate transport and metabolism	Length = 422
BRU2_0198	No hits found	~	~	~	~	~
BRU2_0200	>gnl|CDD|30992	COG0647	NagD	Predicted sugar phosphatases of the HAD superfamily	Carbohydrate transport and metabolism	Length = 269
BRU2_0209	>gnl|CDD|30957	COG0612	PqqL	Predicted Zn-dependent peptidases	General function prediction only	Length = 438
BRU2_0210	>gnl|CDD|30957	COG0612	PqqL	Predicted Zn-dependent peptidases	General function prediction only	Length = 438
BRU2_0220	>gnl|CDD|30671	COG0323	MutL	DNA mismatch repair enzyme (predicted ATPase)	DNA replication, recombination, and repair	Length = 638
BRU2_0221	>gnl|CDD|32643	COG2814	AraJ	Arabinose efflux permease	Carbohydrate transport and metabolism	Length = 394
BRU2_0222	>gnl|CDD|32143	COG1960	CaiA	Acyl-CoA dehydrogenases	Lipid metabolism	Length = 393
BRU2_0224	>gnl|CDD|31227	COG1024	CaiD	Enoyl-CoA hydratase/carnithine racemase	Lipid metabolism	Length = 257
BRU2_0225	>gnl|CDD|31442	COG1250	FadB	3-hydroxyacyl-CoA dehydrogenase	Lipid metabolism	Length = 307
BRU2_0226	>gnl|CDD|31989	COG1804	CaiB	Predicted acyl-CoA transferases/carnitine dehydratase	Energy production and conversion	Length = 396
BRU2_0227	>gnl|CDD|30987	COG0642	BaeS	Signal transduction histidine kinase	Signal transduction mechanisms	Length = 336
BRU2_0229	>gnl|CDD|31037	COG0693	ThiJ	Putative intracellular protease/amidase	General function prediction only	Length = 188
BRU2_0231	>gnl|CDD|31088	COG0745	OmpR	Response regulators consisting of a CheY-like receiver domain and a winged-helix DNA-binding domain	Signal transduction mechanisms / Transcription	Length = 229
BRU2_0235	>gnl|CDD|30718	COG0369	CysJ	Sulfite reductase alpha subunit (flavoprotein)	Inorganic ion transport and metabolism	Length = 587
BRU2_0237	>gnl|CDD|32381	COG2199	COG2199	FOG: GGDEF domain	Signal transduction mechanisms	Length = 181
BRU2_0238	>gnl|CDD|32580	COG2510	COG2510	Predicted membrane protein	Function unknown	Length = 140
BRU2_0246	>gnl|CDD|33726	COG3945	COG3945	Uncharacterized conserved protein	Function unknown	Length = 189
BRU2_0254	>gnl|CDD|34031	COG4309	COG4309	Uncharacterized conserved protein	Function
BRU2_0265	>gnl|CDD|31797	COG1609	PurR	Transcriptional regulators	Transcription	Length = 333
BRU2_0268	>gnl|CDD|31325	COG1129	MglA	ABC-type sugar transport system ATPase component	Carbohydrate transport and metabolism	Length = 500
BRU2_0274	>gnl|CDD|33918	COG4178	COG4178	ABC-type uncharacterized transport system permease and ATPase components	General function prediction only	Length = 604
BRU2_0275	No hits found	~	~	~	~	~
BRU2_0276	>gnl|CDD|33689	COG3901	NosR	Regulator of nitric oxide reductase transcription	Transcription	Length = 482
BRU2_0277	>gnl|CDD|33986	COG4263	NosZ	Nitrous oxide reductase	Energy production and conversion	Length = 637
BRU2_0279	>gnl|CDD|31326	COG1131	CcmA	ABC-type multidrug transport system ATPase component	Defense mechanisms	Length = 293
BRU2_0282	>gnl|CDD|31666	COG1477	ApbE	Membrane-associated lipoprotein involved in thiamine biosynthesis	Coenzyme metabolism	Length = 337
BRU2_0284	>gnl|CDD|33589	COG3794	PetE	Plastocyanin	Energy production and conversion	Length = 128
BRU2_0286	>gnl|CDD|31059	COG0715	TauA	ABC-type nitrate/sulfonate/bicarbonate transport systems periplasmic components	Inorganic ion transport and metabolism	Length = 335
BRU2_0287	>gnl|CDD|30945	COG0600	TauC	ABC-type nitrate/sulfonate/bicarbonate transport system permease component	Inorganic ion transport and metabolism	Length = 258
BRU2_0288	>gnl|CDD|31313	COG1116	TauB	ABC-type nitrate/sulfonate/bicarbonate transport system ATPase component	Inorganic ion transport and metabolism	Length = 248
BRU2_0293	>gnl|CDD|30392	COG0043	UbiD	3-polyprenyl-4-hydroxybenzoate decarboxylase and related decarboxylases	Coenzyme metabolism	Length = 477
BRU2_0296	>gnl|CDD|31103	COG0760	SurA	Parvulin-like peptidyl-prolyl isomerase	Posttranslational modification, protein turnover, chaperones	Length = 320
BRU2_0300	>gnl|CDD|34618	COG5013	NarG	Nitrate reductase alpha subunit	Energy production and conversion	Length = 1227
BRU2_0301	>gnl|CDD|32405	COG2223	NarK	Nitrate/nitrite transporter	Inorganic ion transport and metabolism	Length = 417
BRU2_0305	>gnl|CDD|31839	COG1653	UgpB	ABC-type sugar transport system periplasmic component	Carbohydrate transport and metabolism	Length = 433
BRU2_0306	>gnl|CDD|31368	COG1175	UgpA	ABC-type sugar transport systems permease components	Carbohydrate transport and metabolism	Length = 295
BRU2_0307	>gnl|CDD|30744	COG0395	UgpE	ABC-type sugar transport system permease component	Carbohydrate transport and metabolism	Length = 281
BRU2_0308	>gnl|CDD|33631	COG3839	MalK	ABC-type sugar transport systems ATPase components	Carbohydrate transport and metabolism	Length = 338
BRU2_0309	>gnl|CDD|34422	COG4813	ThuA	Trehalose utilization protein	Carbohydrate transport and metabolism	Length = 261
BRU2_0311	No hits found	~	~	~	~	~
BRU2_0312	>gnl|CDD|32643	COG2814	AraJ	Arabinose efflux permease	Carbohydrate transport and metabolism	Length = 394
BRU2_0322	>gnl|CDD|31191	COG0850	MinC	Septum formation inhibitor	Cell division and chromosome partitioning	Length = 219
BRU2_0328	>gnl|CDD|31031	COG0687	PotD	Spermidine/putrescine-binding periplasmic protein	Amino acid transport and metabolism	Length = 363
BRU2_0330	>gnl|CDD|31369	COG1176	PotB	ABC-type spermidine/putrescine transport system permease component I	Amino acid transport and metabolism	Length = 287
BRU2_0336	>gnl|CDD|31183	COG0841	AcrB	Cation/multidrug efflux pump	Defense mechanisms	Length = 1009
BRU2_0340	>gnl|CDD|30425	COG0076	GadB	Glutamate decarboxylase and related PLP-dependent proteins	Amino acid transport and metabolism	Length = 460
BRU2_0341	>gnl|CDD|30877	COG0531	PotE	Amino acid transporters	Amino acid transport and metabolism	Length = 466
BRU2_0342	>gnl|CDD|32249	COG2066	GlsA	Glutaminase	Amino acid transport and metabolism	Length = 309
BRU2_0346	>gnl|CDD|34551	COG4943	COG4943	Predicted signal transduction protein containing sensor and EAL domains	Signal transduction mechanisms	Length = 524
BRU2_0348	>gnl|CDD|30928	COG0583	LysR	Transcriptional regulator	Transcription	Length = 297
BRU2_0349	>gnl|CDD|31178	COG0836	{ManC}	Mannose-1-phosphate guanylyltransferase	Cell envelope biogenesis, outer membrane	Length = 333
BRU2_0350	>gnl|CDD|31306	COG1109	{ManB}	Phosphomannomutase	Carbohydrate transport and metabolism	Length = 464
BRU2_0351	>gnl|CDD|33004	COG3191	DmpA	L-aminopeptidase/D-esterase	Amino acid transport and metabolism / Secondary metabolites biosynthesis, transport, and catabolism	Length = 348
BRU2_0355	>gnl|CDD|33069	COG3258	COG3258	Cytochrome c	Energy production and conversion	Length = 293
BRU2_0359	>gnl|CDD|31684	COG1495	DsbB	Disulfide bond formation protein DsbB	Posttranslational modification, protein turnover, chaperones	Length = 170
BRU2_0360	>gnl|CDD|30493	COG0144	Sun	tRNA and rRNA cytosine-C5-methylases	Translation, ribosomal structure and biogenesis	Length = 355
BRU2_0363	>gnl|CDD|30865	COG0519	GuaA	GMP synthase PP-ATPase domain/subunit	Nucleotide transport and metabolism	Length = 315
BRU2_0372	>gnl|CDD|32307	COG2124	CypX	Cytochrome P450	Secondary metabolites biosynthesis, transport, and catabolism	Length = 411
BRU2_0378	>gnl|CDD|30760	COG0411	LivG	ABC-type branched-chain amino acid transport systems ATPase component	Amino acid transport and metabolism	Length = 250
BRU2_0379	>gnl|CDD|30759	COG0410	LivF	ABC-type branched-chain amino acid transport systems ATPase component	Amino acid transport and metabolism	Length = 237
BRU2_0382	>gnl|CDD|32458	COG2303	BetA	Choline dehydrogenase and related flavoproteins	Amino acid transport and metabolism	Length = 542
BRU2_0383	>gnl|CDD|31216	COG1012	PutA	NAD-dependent aldehyde dehydrogenases	Energy production and conversion	Length = 472
BRU2_0384	>gnl|CDD|31027	COG0683	LivK	ABC-type branched-chain amino acid transport systems periplasmic component	Amino acid transport and metabolism	Length = 366
BRU2_0386	>gnl|CDD|31017	COG0673	MviM	Predicted dehydrogenases and related proteins	General function prediction only	Length = 342
BRU2_0391	>gnl|CDD|31366	COG1173	DppC	ABC-type dipeptide/oligopeptide/nickel transport systems permease components	Amino acid transport and metabolism / Inorganic ion transport and metabolism	Length = 289
BRU2_0392	>gnl|CDD|30946	COG0601	DppB	ABC-type dipeptide/oligopeptide/nickel transport systems permease components	Amino acid transport and metabolism / Inorganic ion transport and metabolism	Length = 317
BRU2_0395	>gnl|CDD|32827	COG3010	NanE	Putative N-acetylmannosamine-6-phosphate epimerase	Carbohydrate transport and metabolism	Length = 229
BRU2_0396	>gnl|CDD|32869	COG3055	COG3055	Uncharacterized protein conserved in bacteria	Function unknown	Length = 381
BRU2_0398	>gnl|CDD|31008	COG0664	Crp	cAMP-binding proteins - catabolite gene activator and regulatory subunit of cAMP-dependent protein kinases	Signal transduction mechanisms	Length = 214
BRU2_0402	>gnl|CDD|30800	COG0451	WcaG	Nucleoside-diphosphate-sugar epimerases	Cell envelope biogenesis, outer membrane / Carbohydrate transport and metabolism	Length = 314
BRU2_0404	>gnl|CDD|30787	COG0438	RfaG	Glycosyltransferase	Cell envelope biogenesis, outer membrane	Length = 381
BRU2_0408	>gnl|CDD|30459	COG0110	WbbJ	Acetyltransferase (isoleucine patch superfamily)	General function prediction only	Length = 190
BRU2_0409	No hits found	~	~	~	~	~
BRU2_0412	>gnl|CDD|30820	COG0472	Rfe	UDP-N-acetylmuramyl pentapeptide phosphotransferase/UDP-N- acetylglucosamine-1-phosphate transferase	Cell envelope biogenesis, outer membrane	Length = 319
BRU2_0413	>gnl|CDD|32425	COG2244	RfbX	Membrane protein involved in the export of O-antigen and teichoic acid	General function prediction only	Length = 480
BRU2_0415	>gnl|CDD|32480	COG2327	WcaK	Uncharacterized conserved protein	Function unknown	Length = 385
BRU2_0416	>gnl|CDD|30787	COG0438	RfaG	Glycosyltransferase	Cell envelope biogenesis, outer membrane	Length = 381
BRU2_0418	No hits found	~	~	~	~	~
BRU2_0422	No hits found	~	~	~	~	~
BRU2_0424	>gnl|CDD|32303	COG2120	COG2120	Uncharacterized proteins LmbE homologs	Function unknown	Length = 237
BRU2_0426	>gnl|CDD|32414	COG2233	UraA	Xanthine/uracil permeases	Nucleotide transport and metabolism	Length = 451
BRU2_0427	>gnl|CDD|30900	COG0554	GlpK	Glycerol kinase	Energy production and conversion	Length = 499
BRU2_0428	>gnl|CDD|32643	COG2814	AraJ	Arabinose efflux permease	Carbohydrate transport and metabolism	Length = 394
BRU2_0429	>gnl|CDD|30928	COG0583	LysR	Transcriptional regulator	Transcription	Length = 297
BRU2_0431	>gnl|CDD|32143	COG1960	CaiA	Acyl-CoA dehydrogenases	Lipid metabolism	Length = 393
BRU2_0433	>gnl|CDD|31231	COG1028	FabG	Dehydrogenases with different specificities (related to short-chain alcohol dehydrogenases)	Secondary metabolites biosynthesis, transport, and catabolism / General function prediction only	Length = 251
BRU2_0434	>gnl|CDD|30714	COG0365	Acs	Acyl-coenzyme A synthetases/AMP-(fatty) acid ligases	Lipid metabolism	Length = 528
BRU2_0435	>gnl|CDD|32389	COG2207	AraC	AraC-type DNA-binding domain-containing proteins	Transcription	Length = 127
BRU2_0444	>gnl|CDD|30973	COG0628	PerM	Predicted permease	General function prediction only	Length = 355
BRU2_0448	>gnl|CDD|31326	COG1131	CcmA	ABC-type multidrug transport system ATPase component	Defense mechanisms	Length = 293
BRU2_0454	>gnl|CDD|32031	COG1846	MarR	Transcriptional regulators	Transcription	Length = 126
BRU2_0455	No hits found	~	~	~	~	~
BRU2_0457	>gnl|CDD|30987	COG0642	BaeS	Signal transduction histidine kinase	Signal transduction mechanisms	Length = 336
BRU2_0468	No hits found	~	~	~	~	~
BRU2_0471	>gnl|CDD|33552	COG3757	Acm	Lyzozyme M1 (14-beta-N-acetylmuramidase)	Cell envelope biogenesis, outer membrane	Length = 269
BRU2_0483	>gnl|CDD|34178	COG4529	COG4529	Uncharacterized protein conserved in bacteria	Function unknown	Length = 474
BRU2_0495	>gnl|CDD|31485	COG1294	AppB	Cytochrome bd-type quinol oxidase subunit 2	Energy production and conversion	Length = 346
BRU2_0500	>gnl|CDD|31839	COG1653	UgpB	ABC-type sugar transport system periplasmic component	Carbohydrate transport and metabolism	Length = 433
BRU2_0510	>gnl|CDD|31441	COG1249	Lpd	Pyruvate/2-oxoglutarate dehydrogenase complex dihydrolipoamide dehydrogenase (E3) component and related enzymes	Energy production and conversion	Length = 454
BRU2_0511	>gnl|CDD|33155	COG3346	COG3346	Uncharacterized conserved protein	Function unknown	Length = 252
BRU2_0526	>gnl|CDD|30800	COG0451	WcaG	Nucleoside-diphosphate-sugar epimerases	Cell envelope biogenesis, outer membrane / Carbohydrate transport and metabolism	Length = 314
BRU2_0527	>gnl|CDD|31284	COG1087	GalE	UDP-glucose 4-epimerase	Cell envelope biogenesis, outer membrane	Length = 329
BRU2_0528	>gnl|CDD|31408	COG1215	COG1215	Glycosyltransferases probably involved in cell wall biogenesis	Cell envelope biogenesis, outer membrane	Length = 439
BRU2_0531	>gnl|CDD|33881	COG4124	ManB	Beta-mannanase	Carbohydrate transport and metabolism	Length = 355
BRU2_0533	No hits found	~	~	~	~	~
BRU2_0534	>gnl|CDD|32389	COG2207	AraC	AraC-type DNA-binding domain-containing proteins	Transcription	Length = 127
BRU2_0535	>gnl|CDD|33102	COG3293	COG3293	Transposase and inactivated derivatives	DNA replication, recombination, and repair	Length = 124
BRU2_0540	>gnl|CDD|35213	COG5654	COG5654	Uncharacterized conserved protein	Function unknown	Length = 163
BRU2_0546	>gnl|CDD|32633	COG2801	Tra5	Transposase and inactivated derivatives	DNA replication, recombination, and repair	Length = 232
BRU2_0567	>gnl|CDD|31216	COG1012	PutA	NAD-dependent aldehyde dehydrogenases	Energy production and conversion	Length = 472
BRU2_0572	>gnl|CDD|33102	COG3293	COG3293	Transposase and inactivated derivatives	DNA replication, recombination, and repair	Length = 124
BRU2_0575	No hits found	~	~	~	~	~
BRU2_0585	>gnl|CDD|34580	COG4974	XerD	Site-specific recombinase XerD	DNA replication, recombination, and repair	Length = 300
BRU2_0601	>gnl|CDD|33144	COG3335	COG3335	Transposase and inactivated derivatives	DNA replication, recombination, and repair	Length = 132
BRU2_0608	No hits found	~	~	~	~	~
BRU2_0617	>gnl|CDD|32481	COG2329	COG2329	Uncharacterized enzyme involved in biosynthesis of extracellular polysaccharides	General function prediction only	Length = 105
BRU2_0623	>gnl|CDD|34234	COG4603	COG4603	ABC-type uncharacterized transport system permease component	General function prediction only	Length = 356
BRU2_0625	>gnl|CDD|30949	COG0604	Qor	NADPH:quinone reductase and related Zn-dependent oxidoreductases	Energy production and conversion / General function prediction only	Length = 326
BRU2_0639	>gnl|CDD|32723	COG2898	COG2898	Uncharacterized conserved protein	Function unknown	Length = 538
BRU2_0654	>gnl|CDD|30886	COG0540	PyrB	Aspartate carbamoyltransferase catalytic chain	Nucleotide transport and metabolism	Length = 316
BRU2_0659	>gnl|CDD|30896	COG0550	TopA	Topoisomerase IA	DNA replication, recombination, and repair	Length = 570
BRU2_0668	>gnl|CDD|31125	COG0782	GreA	Transcription elongation factor	Transcription	Length = 151
BRU2_0673	>gnl|CDD|32381	COG2199	COG2199	FOG: GGDEF domain	Signal transduction mechanisms	Length = 181
BRU2_0684	>gnl|CDD|32389	COG2207	AraC	AraC-type DNA-binding domain-containing proteins	Transcription	Length = 127
BRU2_0687	>gnl|CDD|31176	COG0834	HisJ	ABC-type amino acid transport/signal transduction systems periplasmic component/domain	Amino acid transport and metabolism / Signal transduction mechanisms	Length = 275
BRU2_0689	>gnl|CDD|31711	COG1522	Lrp	Transcriptional regulators	Transcription	Length = 154
BRU2_0692	>gnl|CDD|32240	COG2057	AtoA	Acyl CoA:acetate/3-ketoacid CoA transferase beta subunit	Lipid metabolism	Length = 225
BRU2_0693	>gnl|CDD|31974	COG1788	AtoD	Acyl CoA:acetate/3-ketoacid CoA transferase alpha subunit	Lipid metabolism	Length = 220
BRU2_0695	>gnl|CDD|32389	COG2207	AraC	AraC-type DNA-binding domain-containing proteins	Transcription	Length = 127
BRU2_0696	>gnl|CDD|30999	COG0654	UbiH	2-polyprenyl-6-methoxyphenol hydroxylase and related FAD-dependent oxidoreductases	Coenzyme metabolism / Energy production and conversion	Length = 387
BRU2_0698	>gnl|CDD|30941	COG0596	MhpC	Predicted hydrolases or acyltransferases (alpha/beta hydrolase superfamily)	General function prediction only	Length = 282
BRU2_0700	>gnl|CDD|33288	COG3485	PcaH	Protocatechuate 34-dioxygenase beta subunit	Secondary metabolites biosynthesis, transport, and catabolism	Length = 226
BRU2_0702	>gnl|CDD|30365	COG0015	PurB	Adenylosuccinate lyase	Nucleotide transport and metabolism	Length = 438
BRU2_0704	>gnl|CDD|30905	COG0559	LivH	Branched-chain amino acid ABC-type transport system permease components	Amino acid transport and metabolism	Length = 297
BRU2_0705	>gnl|CDD|33917	COG4177	LivM	ABC-type branched-chain amino acid transport system permease component	Amino acid transport and metabolism	Length = 314
BRU2_0710	>gnl|CDD|31839	COG1653	UgpB	ABC-type sugar transport system periplasmic component	Carbohydrate transport and metabolism	Length = 433
BRU2_0711	>gnl|CDD|31368	COG1175	UgpA	ABC-type sugar transport systems permease components	Carbohydrate transport and metabolism	Length = 295
BRU2_0712	>gnl|CDD|30744	COG0395	UgpE	ABC-type sugar transport system permease component	Carbohydrate transport and metabolism	Length = 281
BRU2_0714	>gnl|CDD|30819	COG0471	CitT	Di- and tricarboxylate transporters	Inorganic ion transport and metabolism	Length = 461
BRU2_0716	>gnl|CDD|32433	COG2252	COG2252	Permeases	General function prediction only	Length = 436
BRU2_0719	>gnl|CDD|32782	COG2962	RarD	Predicted permeases	General function prediction only	Length = 293
BRU2_0720	>gnl|CDD|30464	COG0115	IlvE	Branched-chain amino acid aminotransferase/4-amino-4-deoxychorismate lyase	Amino acid transport and metabolism / Coenzyme metabolism	Length = 284
BRU2_0722	>gnl|CDD|33375	COG3573	COG3573	Predicted oxidoreductase	General function prediction only	Length = 552
BRU2_0739	>gnl|CDD|32643	COG2814	AraJ	Arabinose efflux permease	Carbohydrate transport and metabolism	Length = 394
BRU2_0742	>gnl|CDD|33631	COG3839	MalK	ABC-type sugar transport systems ATPase components	Carbohydrate transport and metabolism	Length = 338
BRU2_0743	>gnl|CDD|30744	COG0395	UgpE	ABC-type sugar transport system permease component	Carbohydrate transport and metabolism	Length = 281
BRU2_0745	>gnl|CDD|31839	COG1653	UgpB	ABC-type sugar transport system periplasmic component	Carbohydrate transport and metabolism	Length = 433
BRU2_0748	>gnl|CDD|31715	COG1526	FdhD	Uncharacterized protein required for formate dehydrogenase activity	Energy production and conversion	Length = 266
BRU2_0754	>gnl|CDD|31009	COG0665	DadA	Glycine/D-amino acid oxidases (deaminating)	Amino acid transport and metabolism	Length = 387
BRU2_0757	No hits found	~	~	~	~	~
BRU2_0766	>gnl|CDD|31923	COG1737	RpiR	Transcriptional regulators	Transcription	Length = 281
BRU2_0767	>gnl|CDD|33680	COG3892	COG3892	Uncharacterized protein conserved in bacteria	Function unknown	Length = 310
BRU2_0768	>gnl|CDD|33743	COG3962	COG3962	Acetolactate synthase	Amino acid transport and metabolism	Length = 617
BRU2_0770	>gnl|CDD|33513	COG3718	IolB	Uncharacterized enzyme involved in inositol metabolism	Carbohydrate transport and metabolism	Length = 270
BRU2_0776	>gnl|CDD|33955	COG4230	COG4230	Delta 1-pyrroline-5-carboxylate dehydrogenase	Energy production and conversion	Length = 769
BRU2_0777	>gnl|CDD|31711	COG1522	Lrp	Transcriptional regulators	Transcription	Length = 154
BRU2_0787	>gnl|CDD|30795	COG0446	HcaD	Uncharacterized NAD(FAD)-dependent dehydrogenases	General function prediction only	Length = 415
BRU2_0789	>gnl|CDD|33713	COG3931	COG3931	Predicted N-formylglutamate amidohydrolase	Amino acid transport and metabolism	Length = 263
BRU2_0796	>gnl|CDD|32296	COG2113	ProX	ABC-type proline/glycine betaine transport systems periplasmic components	Amino acid transport and metabolism	Length = 302
BRU2_0798	>gnl|CDD|33915	COG4175	ProV	ABC-type proline/glycine betaine transport system ATPase component	Amino acid transport and metabolism	Length = 386
BRU2_0800	No hits found	~	~	~	~	~
BRU2_0801	>gnl|CDD|33415	COG3616	COG3616	Predicted amino acid aldolase or racemase	Amino acid transport and metabolism	Length = 368
BRU2_0806	>gnl|CDD|31839	COG1653	UgpB	ABC-type sugar transport system periplasmic component	Carbohydrate transport and metabolism	Length = 433
BRU2_0812	>gnl|CDD|31317	COG1120	FepC	ABC-type cobalamin/Fe3+-siderophores transport systems ATPase components	Inorganic ion transport and metabolism / Coenzyme metabolism	Length = 258
BRU2_0818	>gnl|CDD|31480	COG1289	COG1289	Predicted membrane protein	Function unknown	Length = 674
BRU2_0820	>gnl|CDD|31575	COG1385	COG1385	Uncharacterized protein conserved in bacteria	Function unknown	Length = 246
BRU2_0823	>gnl|CDD|30928	COG0583	LysR	Transcriptional regulator	Transcription	Length = 297
BRU2_0830	No hits found	~	~	~	~	~
BRU2_0834	>gnl|CDD|32643	COG2814	AraJ	Arabinose efflux permease	Carbohydrate transport and metabolism	Length = 394
BRU2_0838	>gnl|CDD|30478	COG0129	IlvD	Dihydroxyacid dehydratase/phosphogluconate dehydratase	Amino acid transport and metabolism / Carbohydrate transport and metabolism	Length = 575
BRU2_0840	>gnl|CDD|30693	COG0345	ProC	Pyrroline-5-carboxylate reductase	Amino acid transport and metabolism	Length = 266
BRU2_0841	>gnl|CDD|30793	COG0444	DppD	ABC-type dipeptide/oligopeptide/nickel transport system ATPase component	Amino acid transport and metabolism / Inorganic ion transport and metabolism	Length = 316
BRU2_0856	>gnl|CDD|32143	COG1960	CaiA	Acyl-CoA dehydrogenases	Lipid metabolism	Length = 393
BRU2_0858	>gnl|CDD|30793	COG0444	DppD	ABC-type dipeptide/oligopeptide/nickel transport system ATPase component	Amino acid transport and metabolism / Inorganic ion transport and metabolism	Length = 316
BRU2_0860	>gnl|CDD|30946	COG0601	DppB	ABC-type dipeptide/oligopeptide/nickel transport systems permease components	Amino acid transport and metabolism / Inorganic ion transport and metabolism	Length = 317
BRU2_0861	>gnl|CDD|31090	COG0747	DdpA	ABC-type dipeptide transport system periplasmic component	Amino acid transport and metabolism	Length = 556
BRU2_0863	>gnl|CDD|32614	COG2721	UxaA	Altronate dehydratase	Carbohydrate transport and metabolism	Length = 381
BRU2_0865	>gnl|CDD|31368	COG1175	UgpA	ABC-type sugar transport systems permease components	Carbohydrate transport and metabolism	Length = 295
BRU2_0866	>gnl|CDD|33631	COG3839	MalK	ABC-type sugar transport systems ATPase components	Carbohydrate transport and metabolism	Length = 338
BRU2_0868	>gnl|CDD|30595	COG0246	MtlD	Mannitol-1-phosphate/altronate dehydrogenases	Carbohydrate transport and metabolism	Length = 473
BRU2_0869	>gnl|CDD|32088	COG1904	UxaC	Glucuronate isomerase	Carbohydrate transport and metabolism	Length = 463
BRU2_0872	>gnl|CDD|31183	COG0841	AcrB	Cation/multidrug efflux pump	Defense mechanisms	Length = 1009
BRU2_0873	>gnl|CDD|31186	COG0845	AcrA	Membrane-fusion protein	Cell envelope biogenesis, outer membrane	Length = 372
BRU2_0877	>gnl|CDD|31132	COG0789	SoxR	Predicted transcriptional regulators	Transcription	Length = 124
BRU2_0883	>gnl|CDD|31394	COG1201	Lhr	Lhr-like helicases	General function prediction only	Length = 814
BRU2_0900	>gnl|CDD|30955	COG0610	COG0610	Type I site-specific restriction-modification system R (restriction) subunit and related helicases	Defense mechanisms	Length = 962
BRU2_0903	No hits found	~	~	~	~	~
BRU2_0905	>gnl|CDD|33102	COG3293	COG3293	Transposase and inactivated derivatives	DNA replication, recombination, and repair	Length = 124
BRU2_0907	No hits found	~	~	~	~	~
BRU2_0908	>gnl|CDD|35176	COG5617	COG5617	Predicted integral membrane protein	Function unknown	Length = 801
BRU2_0910	>gnl|CDD|30800	COG0451	WcaG	Nucleoside-diphosphate-sugar epimerases	Cell envelope biogenesis, outer membrane / Carbohydrate transport and metabolism	Length = 314
BRU2_0912	>gnl|CDD|30625	COG0277	GlcD	FAD/FMN-containing dehydrogenases	Energy production and conversion	Length = 459
BRU2_0913	>gnl|CDD|30731	COG0382	UbiA	4-hydroxybenzoate polyprenyltransferase and related prenyltransferases	Coenzyme metabolism	Length = 289
BRU2_0916	>gnl|CDD|32063	COG1879	RbsB	ABC-type sugar transport system periplasmic component	Carbohydrate transport and metabolism	Length = 322
BRU2_0917	>gnl|CDD|31365	COG1172	AraH	Ribose/xylose/arabinose/galactoside ABC-type transport systems permease components	Carbohydrate transport and metabolism	Length = 316
BRU2_0922	>gnl|CDD|31268	COG1070	XylB	Sugar (pentulose and hexulose) kinases	Carbohydrate transport and metabolism	Length = 502
BRU2_0925	>gnl|CDD|32535	COG2390	DeoR	Transcriptional regulator contains sigma factor-related N-terminal domain	Transcription	Length = 321
BRU2_0940	>gnl|CDD|32456	COG2301	CitE	Citrate lyase beta subunit	Carbohydrate transport and metabolism	Length = 283
BRU2_0962	>gnl|CDD|32086	COG1902	NemA	NADH:flavin oxidoreductases Old Yellow Enzyme family	Energy production and conversion	Length = 363
BRU2_0964	>gnl|CDD|32366	COG2183	Tex	Transcriptional accessory protein	Transcription	Length = 780
BRU2_0965	>gnl|CDD|31009	COG0665	DadA	Glycine/D-amino acid oxidases (deaminating)	Amino acid transport and metabolism	Length = 387
BRU2_0966	>gnl|CDD|30928	COG0583	LysR	Transcriptional regulator	Transcription	Length = 297
BRU2_0967	>gnl|CDD|34945	COG5383	COG5383	Uncharacterized protein conserved in bacteria	Function unknown	Length = 295
BRU2_0974	>gnl|CDD|31183	COG0841	AcrB	Cation/multidrug efflux pump	Defense mechanisms	Length = 1009
BRU2_0975	>gnl|CDD|31186	COG0845	AcrA	Membrane-fusion protein	Cell envelope biogenesis, outer membrane	Length = 372
BRU2_0976	>gnl|CDD|31186	COG0845	AcrA	Membrane-fusion protein	Cell envelope biogenesis, outer membrane	Length = 372
BRU2_0978	>gnl|CDD|30592	COG0243	BisC	Anaerobic dehydrogenases typically selenocysteine-containing	Energy production and conversion	Length = 765
BRU2_0982	>gnl|CDD|31130	COG0787	Alr	Alanine racemase	Cell envelope biogenesis, outer membrane	Length = 360
BRU2_0989	>gnl|CDD|31421	COG1228	HutI	Imidazolonepropionase and related amidohydrolases	Secondary metabolites biosynthesis, transport, and catabolism	Length = 406
BRU2_0990	>gnl|CDD|32805	COG2986	HutH	Histidine ammonia-lyase	Amino acid transport and metabolism	Length = 498
BRU2_0997	>gnl|CDD|33940	COG4213	XylF	ABC-type xylose transport system periplasmic component	Carbohydrate transport and metabolism	Length = 341
BRU2_1004	>gnl|CDD|32369	COG2186	FadR	Transcriptional regulators	Transcription	Length = 241
BRU2_1005	>gnl|CDD|30378	COG0028	IlvB	Thiamine pyrophosphate-requiring enzymes	acetolactate synthase, pyruvate dehydrogenase (cytochrome), glyoxylate carboligase, phosphonopyruvate decarboxylase]	Amino acid transport and metabolism / Coenzyme metabolism
BRU2_1009	>gnl|CDD|30509	COG0160	GabT	4-aminobutyrate aminotransferase and related aminotransferases	Amino acid transport and metabolism	Length = 447
BRU2_1012	>gnl|CDD|31027	COG0683	LivK	ABC-type branched-chain amino acid transport systems periplasmic component	Amino acid transport and metabolism	Length = 366
BRU2_1016	>gnl|CDD|33917	COG4177	LivM	ABC-type branched-chain amino acid transport system permease component	Amino acid transport and metabolism	Length = 314
BRU2_1020	>gnl|CDD|31330	COG1135	AbcC	ABC-type metal ion transport system ATPase component	Inorganic ion transport and metabolism	Length = 339
BRU2_1026	No hits found	~	~	~	~	~
BRU2_1032	>gnl|CDD|33098	COG3288	PntA	NAD/NADP transhydrogenase alpha subunit	Energy production and conversion	Length = 356
BRU2_1035	No hits found	~	~	~	~	~
BRU2_1037	>gnl|CDD|31866	COG1680	AmpC	Beta-lactamase class C and other penicillin binding proteins	Defense mechanisms	Length = 390
BRU2_1038	>gnl|CDD|34606	COG5001	COG5001	Predicted signal transduction protein containing a membrane domain an EAL and a GGDEF domain	Signal transduction mechanisms	Length = 663
BRU2_1041	>gnl|CDD|32254	COG2071	COG2071	Predicted glutamine amidotransferases	General function prediction only	Length = 243
BRU2_1054	>gnl|CDD|31325	COG1129	MglA	ABC-type sugar transport system ATPase component	Carbohydrate transport and metabolism	Length = 500
BRU2_1055	>gnl|CDD|32063	COG1879	RbsB	ABC-type sugar transport system periplasmic component	Carbohydrate transport and metabolism	Length = 322
BRU2_1057	No hits found	~	~	~	~	~
BRU2_1058	>gnl|CDD|31816	COG1629	CirA	Outer membrane receptor proteins mostly Fe transport	Inorganic ion transport and metabolism	Length = 768
BRU2_1063	No hits found	~	~	~	~	~
BRU2_1064	>gnl|CDD|32381	COG2199	COG2199	FOG: GGDEF domain	Signal transduction mechanisms	Length = 181
BRU2_1065	>gnl|CDD|30924	COG0579	COG0579	Predicted dehydrogenase	General function prediction only	Length = 429
BRU2_1067	>gnl|CDD|30503	COG0154	GatA	Asp-tRNAAsn/Glu-tRNAGln amidotransferase A subunit and related amidases	Translation, ribosomal structure and biogenesis	Length = 475
BRU2_1079	No hits found	~	~	~	~	~
BRU2_1080	>gnl|CDD|30600	COG0251	TdcF	Putative translation initiation inhibitor yjgF family	Translation, ribosomal structure and biogenesis	Length = 130
BRU2_1090	>gnl|CDD|33470	COG3672	COG3672	Predicted periplasmic protein	Function unknown	Length = 191
BRU2_1093	No hits found	~	~	~	~	~
BRU2_1094	>gnl|CDD|30450	COG0101	TruA	Pseudouridylate synthase	Translation, ribosomal structure and biogenesis	Length = 266
BRU2_1112	>gnl|CDD|30637	COG0289	DapB	Dihydrodipicolinate reductase	Amino acid transport and metabolism	Length = 266
BRU2_1115	>gnl|CDD|31762	COG1574	COG1574	Predicted metal-dependent hydrolase with the TIM-barrel fold	General function prediction only	Length = 535
BRU2_1120	>gnl|CDD|31216	COG1012	PutA	NAD-dependent aldehyde dehydrogenases	Energy production and conversion	Length = 472
BRU2_1123	>gnl|CDD|33058	COG3247	HdeD	Uncharacterized conserved protein	Function unknown	Length = 185
BRU2_1139	>gnl|CDD|31216	COG1012	PutA	NAD-dependent aldehyde dehydrogenases	Energy production and conversion	Length = 472
BRU2_1148	>gnl|CDD|30372	COG0022	AcoB	Pyruvate/2-oxoglutarate dehydrogenase complex dehydrogenase (E1) component eukaryotic type	Energy production and conversion	Length = 324
BRU2_1151	>gnl|CDD|32143	COG1960	CaiA	Acyl-CoA dehydrogenases	Lipid metabolism	Length = 393
BRU2_1152	>gnl|CDD|32513	COG2366	COG2366	Protein related to penicillin acylase	General function prediction only	Length = 768
BRU2_1153	>gnl|CDD|31090	COG0747	DdpA	ABC-type dipeptide transport system periplasmic component	Amino acid transport and metabolism	Length = 556
BRU2_1156	>gnl|CDD|31366	COG1173	DppC	ABC-type dipeptide/oligopeptide/nickel transport systems permease components	Amino acid transport and metabolism / Inorganic ion transport and metabolism	Length = 289
BRU2_1158	>gnl|CDD|73178	COG4608	AppF	ABC-type oligopeptide transport system ATPase component	Amino acid transport and metabolism	Length = 268
BRU2_1160	>gnl|CDD|31090	COG0747	DdpA	ABC-type dipeptide transport system periplasmic component	Amino acid transport and metabolism	Length = 556
BRU2_1162	>gnl|CDD|31366	COG1173	DppC	ABC-type dipeptide/oligopeptide/nickel transport systems permease components	Amino acid transport and metabolism / Inorganic ion transport and metabolism	Length = 289
BRU2_1163	>gnl|CDD|30793	COG0444	DppD	ABC-type dipeptide/oligopeptide/nickel transport system ATPase component	Amino acid transport and metabolism / Inorganic ion transport and metabolism	Length = 316
BRU2_1164	>gnl|CDD|30793	COG0444	DppD	ABC-type dipeptide/oligopeptide/nickel transport system ATPase component	Amino acid transport and metabolism / Inorganic ion transport and metabolism	Length = 316
BRU2_1166	>gnl|CDD|30503	COG0154	GatA	Asp-tRNAAsn/Glu-tRNAGln amidotransferase A subunit and related amidases	Translation, ribosomal structure and biogenesis	Length = 475
BRU2_1169	>gnl|CDD|33633	COG3842	PotA	ABC-type spermidine/putrescine transport systems ATPase components	Amino acid transport and metabolism	Length = 352
BRU2_1171	No hits found	~	~	~	~	~
BRU2_1173	>gnl|CDD|33202	COG3395	COG3395	Uncharacterized protein conserved in bacteria	Function unknown	Length = 413
BRU2_1174	No hits found	~	~	~	~	~
BRU2_1176	>gnl|CDD|30625	COG0277	GlcD	FAD/FMN-containing dehydrogenases	Energy production and conversion	Length = 459
BRU2_1199	>gnl|CDD|31870	COG1684	FliR	Flagellar biosynthesis pathway component FliR	Cell motility and secretion / Intracellular trafficking and secretion	Length = 258
BRU2_1200	>gnl|CDD|31489	COG1298	FlhA	Flagellar biosynthesis pathway component FlhA	Cell motility and secretion / Intracellular trafficking and secretion	Length = 696
BRU2_1206	>gnl|CDD|31448	COG1256	FlgK	Flagellar hook-associated protein	Cell motility and secretion	Length = 552
BRU2_1211	No hits found	~	~	~	~	~
BRU2_1214	>gnl|CDD|31952	COG1766	FliF	Flagellar biosynthesis/type III secretory pathway lipoprotein	Cell motility and secretion / Intracellular trafficking and secretion	Length = 545
BRU2_1216	>gnl|CDD|73177	COG3468	AidA	Type V secretory pathway adhesin AidA	Cell envelope biogenesis, outer membrane / Intracellular trafficking and secretion	Length = 592
BRU2_1218	>gnl|CDD|33940	COG4213	XylF	ABC-type xylose transport system periplasmic component	Carbohydrate transport and metabolism	Length = 341
BRU2_1219	>gnl|CDD|31325	COG1129	MglA	ABC-type sugar transport system ATPase component	Carbohydrate transport and metabolism	Length = 500
BRU2_1223	>gnl|CDD|31216	COG1012	PutA	NAD-dependent aldehyde dehydrogenases	Energy production and conversion	Length = 472
BRU2_1228	No hits found	~	~	~	~	~
BRU2_1230	>gnl|CDD|30694	COG0346	GloA	Lactoylglutathione lyase and related lyases	Amino acid transport and metabolism	Length = 138
BRU2_1235	>gnl|CDD|30509	COG0160	GabT	4-aminobutyrate aminotransferase and related aminotransferases	Amino acid transport and metabolism	Length = 447
BRU2_1236	>gnl|CDD|30510	COG0161	BioA	Adenosylmethionine-8-amino-7-oxononanoate aminotransferase	Coenzyme metabolism	Length = 449
BRU2_1241	>gnl|CDD|31216	COG1012	PutA	NAD-dependent aldehyde dehydrogenases	Energy production and conversion	Length = 472
BRU2_1245	>gnl|CDD|30760	COG0411	LivG	ABC-type branched-chain amino acid transport systems ATPase component	Amino acid transport and metabolism	Length = 250
BRU2_1246	>gnl|CDD|30759	COG0410	LivF	ABC-type branched-chain amino acid transport systems ATPase component	Amino acid transport and metabolism	Length = 237
BRU2_1248	>gnl|CDD|31074	COG0730	COG0730	Predicted permeases	General function prediction only	Length = 258
BRU2_1249	>gnl|CDD|32371	COG2188	PhnF	Transcriptional regulators	Transcription	Length = 236
BRU2_1250	>gnl|CDD|31839	COG1653	UgpB	ABC-type sugar transport system periplasmic component	Carbohydrate transport and metabolism	Length = 433
BRU2_1251	>gnl|CDD|30744	COG0395	UgpE	ABC-type sugar transport system permease component	Carbohydrate transport and metabolism	Length = 281
BRU2_1264	>gnl|CDD|30905	COG0559	LivH	Branched-chain amino acid ABC-type transport system permease components	Amino acid transport and metabolism	Length = 297
BRU2_1265	>gnl|CDD|33917	COG4177	LivM	ABC-type branched-chain amino acid transport system permease component	Amino acid transport and metabolism	Length = 314
BRU2_1266	>gnl|CDD|30760	COG0411	LivG	ABC-type branched-chain amino acid transport systems ATPase component	Amino acid transport and metabolism	Length = 250
BRU2_1268	>gnl|CDD|32399	COG2217	ZntA	Cation transport ATPase	Inorganic ion transport and metabolism	Length = 713
BRU2_1273	>gnl|CDD|31664	COG1475	Spo0J	Predicted transcriptional regulators	Transcription	Length = 240
BRU2b0855	>gnl|CDD|30928	COG0583	LysR	Transcriptional regulator	Transcription	Length = 297

## Sheet: Phenotype calculator
BRU1_0070					canis			ovis		Suis_2
BRU1_0144	1330	2308	16M	9_941	canis		Mel_2	ovis	s19	Suis_2
BRU1_0232								ovis		Suis_2
BRU1_0334								ovis		Suis_2
BRU1_0405	1330				canis	ceti		ovis		Suis_2
BRU1_0612								ovis		Suis_2
BRU1_0917								ovis		Suis_2
BRU1_1032	1330				canis			ovis		Suis_2
BRU1_1374	1330				canis	ceti		ovis		Suis_2
BRU1_1451								ovis		Suis_2
BRU1_1457		2308		9_941			Mel_2	ovis		Suis_2
BRU1_1551		2308	16M	9_941	canis	ceti	Mel_2	ovis	s19	Suis_2
BRU1_1583	1330	2308	16M	9_941	canis		Mel_2	ovis	s19	Suis_2
BRU1_2016		2308		9_941	canis		Mel_2	ovis	s19	Suis_2
BRU1_2092		2308	16M	9_941			Mel_2	ovis	s19	Suis_2
BRU2_0054								ovis		Suis_2
BRU2_0191	1330				canis			ovis		Suis_2
BRU2_0296					canis			ovis		Suis_2
BRU2_0341	1330				canis			ovis		Suis_2
BRU2_0346								ovis		Suis_2
BRU2_0528			16M				Mel_2	ovis		Suis_2
BRU2_0535	1330	2308	16M	9_941				ovis	s19	Suis_2
BRU2_0687	1330	2308		9_941	canis	ceti		ovis	s19	Suis_2
BRU2_0767	1330				canis	ceti		ovis		Suis_2
BRU2_0838	1330							ovis		Suis_2
BRU2_0978						ceti		ovis		Suis_2
BRU2_1005								ovis		Suis_2
BRU2_1067	1330	2308		9_941		ceti		ovis	s19	Suis_2
BRU2_1219								ovis		Suis_2
Bru_i0215		2308		9_941				ovis	s19
BRU1_0359		2308		9_941				ovis	s19
BRU1_0361		2308						ovis
BRU1_0553		2308						ovis
BRU1_1052		2308		9_941				ovis	s19
BRU1_1108		2308						ovis
BRU1_1266		2308		9_941		ceti		ovis	s19
BRU1_1289		2308	16M	9_941		ceti	Mel_2	ovis	s19
BRU1_1325		2308	16M	9_941		ceti	Mel_2	ovis	s19
BRU1_1348		2308	16M	9_941	canis	ceti	Mel_2	ovis	s19
BRU1_1607		2308		9_941				ovis	s19
BRU1_1816		2308		9_941			Mel_2	ovis	s19
BRU1_2050		2308		9_941	canis			ovis	s19
BRU1_2175		2308	16M	9_941			Mel_2	ovis	s19
BRU1b1317		2308	16M	9_941	canis		Mel_2	ovis	s19
BRU2_0128		2308		9_941				ovis	s19
BRU2_0157		2308		9_941				ovis	s19
BRU2_0235		2308		9_941				ovis	s19
BRU2_0301		2308						ovis
BRU2_0305		2308						ovis
BRU2_0307		2308		9_941				ovis	s19
BRU2_0428		2308	16M	9_941			Mel_2	ovis	s19
BRU2_0434		2308		9_941			Mel_2	ovis	s19
BRU2_0625		2308	16M	9_941			Mel_2	ovis	s19
BRU2_0754		2308	16M	9_941			Mel_2	ovis	s19
BRU2_0869		2308	16M	9_941			Mel_2	ovis	s19
BRU2_0964		2308	16M	9_941			Mel_2	ovis	s19
BRU2_1235		2308						ovis	s19
Bru_i0213							Mel_2	ovis
BRU1_0072								ovis
BRU1_0112								ovis
BRU1_0129	1330							ovis
BRU1_0176								ovis
BRU1_0195	1330				canis			ovis
BRU1_0228								ovis
BRU1_0231								ovis
BRU1_0252								ovis
BRU1_0257								ovis
BRU1_0296								ovis
BRU1_0306								ovis
BRU1_0322						ceti		ovis
BRU1_0362						ceti		ovis
BRU1_0366								ovis
BRU1_0422								ovis
BRU1_0478								ovis
BRU1_0498								ovis
BRU1_0502								ovis
BRU1_0518								ovis
BRU1_0536								ovis
BRU1_0537								ovis
BRU1_0554								ovis
BRU1_0577								ovis
BRU1_0599						ceti		ovis
BRU1_0688								ovis
BRU1_0744								ovis
BRU1_0767								ovis
BRU1_0935								ovis
BRU1_0936								ovis
BRU1_1024								ovis
BRU1_1036				9_941				ovis	s19
BRU1_1041								ovis
BRU1_1050				9_941				ovis
BRU1_1062			16M				Mel_2	ovis
BRU1_1077								ovis
BRU1_1080								ovis
BRU1_1086								ovis
BRU1_1095								ovis
BRU1_1141			16M			ceti	Mel_2	ovis
BRU1_1184								ovis
BRU1_1187								ovis
BRU1_1188								ovis
BRU1_1189								ovis
BRU1_1276			16M				Mel_2	ovis
BRU1_1317								ovis
BRU1_1319	1330				canis			ovis
BRU1_1337								ovis
BRU1_1340			16M					ovis
BRU1_1358								ovis
BRU1_1361								ovis
BRU1_1413								ovis
BRU1_1415								ovis
BRU1_1460								ovis
BRU1_1474								ovis
BRU1_1483								ovis
BRU1_1538								ovis
BRU1_1579								ovis
BRU1_1606								ovis
BRU1_1608								ovis
BRU1_1620					canis			ovis
BRU1_1712								ovis
BRU1_1758								ovis
BRU1_1779								ovis
BRU1_1782			16M					ovis
BRU1_1827				9_941				ovis
BRU1_1896								ovis
BRU1_1924								ovis
BRU1_1968								ovis
BRU1_2037								ovis
BRU1_2045			16M				Mel_2	ovis
BRU1_2047								ovis
BRU1_2125								ovis
BRU1_2153								ovis
BRU2_0007								ovis
BRU2_0027								ovis
BRU2_0035								ovis
BRU2_0053								ovis
BRU2_0084					canis			ovis
BRU2_0092								ovis
BRU2_0093								ovis
BRU2_0100								ovis
BRU2_0111								ovis
BRU2_0182			16M			ceti		ovis
BRU2_0183								ovis
BRU2_0186								ovis
BRU2_0200								ovis
BRU2_0222								ovis
BRU2_0224								ovis
BRU2_0282							Mel_2	ovis
BRU2_0286								ovis
BRU2_0309								ovis
BRU2_0322								ovis
BRU2_0330								ovis
BRU2_0342			16M				Mel_2	ovis
BRU2_0350								ovis
BRU2_0372								ovis
BRU2_0382								ovis
BRU2_0383								ovis
BRU2_0384					canis			ovis
BRU2_0408								ovis
BRU2_0412								ovis
BRU2_0413								ovis
BRU2_0418								ovis
BRU2_0429				9_941		ceti		ovis
BRU2_0457								ovis
BRU2_0483							Mel_2	ovis
BRU2_0540								ovis
BRU2_0585						ceti		ovis
BRU2_0601								ovis
BRU2_0608								ovis
BRU2_0617								ovis
BRU2_0692								ovis
BRU2_0695								ovis
BRU2_0698								ovis
BRU2_0700			16M				Mel_2	ovis
BRU2_0702						ceti		ovis
BRU2_0704								ovis
BRU2_0719								ovis
BRU2_0739								ovis
BRU2_0745						ceti		ovis
BRU2_0748	1330							ovis
BRU2_0757								ovis
BRU2_0766								ovis
BRU2_0776								ovis
BRU2_0777								ovis
BRU2_0796								ovis
BRU2_0806								ovis
BRU2_0818								ovis
BRU2_0823							Mel_2	ovis
BRU2_0858						ceti		ovis
BRU2_0883								ovis
BRU2_0910								ovis	s19
BRU2_0916								ovis
BRU2_0917						ceti		ovis	s19
BRU2_0925								ovis
BRU2_0966								ovis
BRU2_1054						ceti	Mel_2	ovis
BRU2_1057								ovis
BRU2_1164					canis			ovis
BRU2_1176	1330			9_941	canis			ovis
BRU2_1218								ovis
BRU2_1223			16M			ceti	Mel_2	ovis
BRU2_1228								ovis
BRU2_1230	1330				canis			ovis
BRU2_1236				9_941				ovis
BRU2_1246								ovis
BRU2_1249								ovis
Bru_i0207		2308		9_941					s19
Bru_i0209		2308
Bru_i0502		2308							s19
Bru_i0506		2308		9_941					s19
Bru_i0507		2308		9_941	canis				s19
Bru_i0512	1330	2308
Bru_i0515		2308		9_941					s19
Bru_i0516		2308					Mel_2
Bru_i0522		2308		9_941
BRU1_0014		2308
BRU1_0016			16M				Mel_2
BRU1_0017	1330				canis
BRU1_0019									s19
BRU1_0020		2308
BRU1_0021			16M	9_941			Mel_2		s19	Suis_2
BRU1_0023		2308								Suis_2
BRU1_0040						ceti
BRU1_0045		2308		9_941					s19
BRU1_0049		2308
BRU1_0052							Mel_2
BRU1_0073			16M				Mel_2
BRU1_0076	1330				canis					Suis_2
BRU1_0084		2308	16M						s19
BRU1_0086						ceti
BRU1_0087			16M
BRU1_0090		2308		9_941					s19
BRU1_0102						ceti
BRU1_0110						ceti
BRU1_0122						ceti
BRU1_0126							Mel_2
BRU1_0127		2308		9_941			Mel_2		s19
BRU1_0128							Mel_2
BRU1_0131	1330	2308	16M	9_941	canis		Mel_2		s19
BRU1_0149			16M				Mel_2		s19
BRU1_0163										Suis_2
BRU1_0172		2308	16M	9_941			Mel_2		s19
BRU1_0177						ceti
BRU1_0193			16M
BRU1_0194						ceti				Suis_2
BRU1_0199	1330
BRU1_0200		2308		9_941					s19
BRU1_0202		2308
BRU1_0203	1330				canis
BRU1_0204	1330	2308	16M	9_941	canis		Mel_2		s19
BRU1_0209							Mel_2
BRU1_0219		2308
BRU1_0230		2308		9_941					s19	Suis_2
BRU1_0259		2308		9_941					s19
BRU1_0263									s19
BRU1_0280		2308		9_941					s19
BRU1_0282			16M				Mel_2
BRU1_0283		2308
BRU1_0291			16M
BRU1_0300										Suis_2
BRU1_0328			16M				Mel_2
BRU1_0333		2308
BRU1_0342						ceti
BRU1_0347		2308		9_941		ceti			s19
BRU1_0348	1330
BRU1_0349	1330				canis
BRU1_0352		2308			canis
BRU1_0354			16M
BRU1_0358										Suis_2
BRU1_0376		2308	16M	9_941			Mel_2		s19
BRU1_0380	1330		16M		canis
BRU1_0397					canis
BRU1_0421						ceti
BRU1_0426							Mel_2
BRU1_0430	1330				canis					Suis_2
BRU1_0432	1330
BRU1_0460					canis
BRU1_0472							Mel_2
BRU1_0480		2308		9_941
BRU1_0481				9_941
BRU1_0482		2308		9_941					s19
BRU1_0484		2308		9_941					s19
BRU1_0485					canis
BRU1_0511		2308
BRU1_0513			16M
BRU1_0515	1330									Suis_2
BRU1_0517					canis					Suis_2
BRU1_0526	1330
BRU1_0529	1330
BRU1_0531	1330	2308							s19
BRU1_0540	1330	2308	16M	9_941			Mel_2		s19
BRU1_0547	1330	2308				ceti	Mel_2
BRU1_0550	1330
BRU1_0556							Mel_2
BRU1_0564		2308	16M	9_941			Mel_2		s19
BRU1_0566			16M				Mel_2
BRU1_0568						ceti
BRU1_0572						ceti
BRU1_0573		2308							s19
BRU1_0574		2308		9_941					s19
BRU1_0578							Mel_2
BRU1_0585						ceti
BRU1_0597						ceti
BRU1_0602							Mel_2
BRU1_0610	1330
BRU1_0613		2308		9_941					s19
BRU1_0616	1330	2308		9_941	canis		Mel_2		s19	Suis_2
BRU1_0650			16M
BRU1_0658						ceti
BRU1_0670					canis	ceti
BRU1_0678										Suis_2
BRU1_0692		2308		9_941					s19
BRU1_0694										Suis_2
BRU1_0714						ceti
BRU1_0725						ceti
BRU1_0735			16M				Mel_2
BRU1_0745		2308	16M	9_941		ceti	Mel_2
BRU1_0746							Mel_2		s19
BRU1_0749		2308		9_941					s19	Suis_2
BRU1_0751				9_941
BRU1_0756		2308		9_941					s19
BRU1_0758		2308		9_941					s19
BRU1_0759		2308	16M	9_941			Mel_2		s19
BRU1_0763					canis
BRU1_0779			16M
BRU1_0795					canis
BRU1_0807		2308		9_941
BRU1_0808		2308
BRU1_0831						ceti
BRU1_0840						ceti
BRU1_0841		2308		9_941					s19
BRU1_0857										Suis_2
BRU1_0862						ceti
BRU1_0870						ceti
BRU1_0871		2308
BRU1_0875	1330				canis
BRU1_0877					canis
BRU1_0882		2308
BRU1_0883		2308		9_941					s19
BRU1_0921										Suis_2
BRU1_0923			16M
BRU1_0928						ceti
BRU1_0952		2308		9_941					s19
BRU1_0955				9_941			Mel_2
BRU1_0960						ceti
BRU1_0961	1330			9_941
BRU1_0962		2308		9_941					s19
BRU1_0966		2308
BRU1_0967				9_941					s19
BRU1_0968					canis
BRU1_0971		2308		9_941		ceti			s19
BRU1_0973		2308		9_941					s19
BRU1_0985						ceti
BRU1_1013						ceti
BRU1_1016	1330	2308		9_941					s19
BRU1_1023						ceti
BRU1_1029		2308	16M
BRU1_1049		2308		9_941					s19
BRU1_1051		2308		9_941					s19
BRU1_1057										Suis_2
BRU1_1059			16M
BRU1_1072		2308
BRU1_1076		2308		9_941					s19
BRU1_1078		2308	16M	9_941			Mel_2		s19
BRU1_1092						ceti
BRU1_1109			16M							Suis_2
BRU1_1112						ceti
BRU1_1113										Suis_2
BRU1_1114						ceti
BRU1_1116				9_941
BRU1_1117		2308					Mel_2
BRU1_1118						ceti
BRU1_1132										Suis_2
BRU1_1159		2308
BRU1_1162									s19
BRU1_1172		2308		9_941					s19
BRU1_1175			16M
BRU1_1178		2308
BRU1_1179		2308
BRU1_1210						ceti
BRU1_1215						ceti
BRU1_1233			16M
BRU1_1252	1330
BRU1_1290		2308		9_941					s19
BRU1_1296										Suis_2
BRU1_1301			16M
BRU1_1307		2308
BRU1_1316	1330				canis
BRU1_1330						ceti
BRU1_1331									s19
BRU1_1336						ceti
BRU1_1338		2308		9_941		ceti			s19
BRU1_1341						ceti
BRU1_1352						ceti
BRU1_1357		2308
BRU1_1359										Suis_2
BRU1_1360										Suis_2
BRU1_1363			16M
BRU1_1366			16M
BRU1_1379						ceti
BRU1_1390							Mel_2
BRU1_1399			16M	9_941			Mel_2		s19
BRU1_1416						ceti
BRU1_1419						ceti
BRU1_1437						ceti
BRU1_1441						ceti				Suis_2
BRU1_1446	1330				canis
BRU1_1447	1330
BRU1_1448			16M
BRU1_1453		2308	16M	9_941					s19
BRU1_1458		2308							s19
BRU1_1478						ceti
BRU1_1479			16M			ceti
BRU1_1485		2308	16M
BRU1_1508							Mel_2
BRU1_1510	1330				canis		Mel_2
BRU1_1533					canis
BRU1_1543	1330
BRU1_1544	1330					ceti
BRU1_1546										Suis_2
BRU1_1550	1330	2308
BRU1_1571			16M	9_941
BRU1_1610		2308	16M	9_941		ceti	Mel_2		s19
BRU1_1613										Suis_2
BRU1_1618		2308		9_941					s19
BRU1_1621						ceti
BRU1_1625	1330	2308		9_941					s19
BRU1_1626	1330	2308				ceti
BRU1_1627			16M				Mel_2
BRU1_1635	1330		16M		canis
BRU1_1641						ceti
BRU1_1650						ceti
BRU1_1661						ceti
BRU1_1664			16M				Mel_2
BRU1_1670		2308							s19
BRU1_1671	1330	2308	16M	9_941			Mel_2		s19
BRU1_1672						ceti
BRU1_1679							Mel_2
BRU1_1680			16M				Mel_2
BRU1_1688					canis
BRU1_1717	1330				canis
BRU1_1719										Suis_2
BRU1_1730						ceti
BRU1_1739		2308		9_941					s19
BRU1_1747						ceti
BRU1_1749						ceti
BRU1_1754		2308
BRU1_1770	1330
BRU1_1771					canis
BRU1_1780	1330
BRU1_1786	1330				canis					Suis_2
BRU1_1788		2308		9_941
BRU1_1792	1330					ceti	Mel_2
BRU1_1794					canis	ceti
BRU1_1803			16M
BRU1_1813						ceti
BRU1_1818						ceti
BRU1_1839					canis					Suis_2
BRU1_1853			16M
BRU1_1876		2308
BRU1_1884	1330									Suis_2
BRU1_1885		2308		9_941					s19
BRU1_1892						ceti
BRU1_1897	1330
BRU1_1901										Suis_2
BRU1_1911		2308		9_941		ceti	Mel_2		s19
BRU1_1912	1330
BRU1_1927		2308
BRU1_1938						ceti
BRU1_1940		2308		9_941					s19
BRU1_1950						ceti
BRU1_1951		2308		9_941					s19
BRU1_1956			16M				Mel_2
BRU1_1957	1330	2308		9_941					s19
BRU1_1965				9_941					s19
BRU1_1970	1330			9_941					s19
BRU1_1971		2308
BRU1_2002									s19
BRU1_2012		2308	16M	9_941
BRU1_2024						ceti
BRU1_2040			16M				Mel_2			Suis_2
BRU1_2043			16M				Mel_2
BRU1_2049			16M
BRU1_2066			16M				Mel_2
BRU1_2082					canis
BRU1_2100		2308
BRU1_2101						ceti
BRU1_2106						ceti
BRU1_2118		2308	16M						s19
BRU1_2119		2308		9_941		ceti			s19
BRU1_2128						ceti
BRU1_2133						ceti
BRU1_2137		2308	16M	9_941					s19
BRU1_2138					canis
BRU1_2163						ceti
BRU1_2174						ceti
BRU1_2181										Suis_2
BRU1_2189										Suis_2
BRU2_0009		2308							s19
BRU2_0010					canis
BRU2_0011					canis
BRU2_0012			16M				Mel_2
BRU2_0014				9_941			Mel_2
BRU2_0016										Suis_2
BRU2_0018					canis
BRU2_0026			16M			ceti
BRU2_0029					canis
BRU2_0033		2308
BRU2_0034						ceti	Mel_2
BRU2_0037		2308
BRU2_0039						ceti
BRU2_0058									s19
BRU2_0080			16M				Mel_2
BRU2_0087	1330				canis					Suis_2
BRU2_0097		2308
BRU2_0107		2308		9_941					s19
BRU2_0108										Suis_2
BRU2_0112			16M				Mel_2
BRU2_0119		2308		9_941					s19
BRU2_0120	1330	2308			canis					Suis_2
BRU2_0125	1330	2308			canis	ceti			s19	Suis_2
BRU2_0132			16M
BRU2_0149						ceti
BRU2_0150		2308		9_941	canis				s19	Suis_2
BRU2_0160										Suis_2
BRU2_0172		2308
BRU2_0174		2308			canis		Mel_2		s19	Suis_2
BRU2_0181						ceti
BRU2_0185		2308		9_941		ceti			s19
BRU2_0188						ceti
BRU2_0198										Suis_2
BRU2_0209	1330	2308					Mel_2
BRU2_0210	1330	2308		9_941	canis				s19	Suis_2
BRU2_0220						ceti
BRU2_0221			16M		canis		Mel_2			Suis_2
BRU2_0225		2308					Mel_2
BRU2_0226		2308		9_941
BRU2_0227						ceti
BRU2_0229						ceti
BRU2_0231	1330				canis					Suis_2
BRU2_0237		2308		9_941
BRU2_0238										Suis_2
BRU2_0246							Mel_2
BRU2_0254									s19
BRU2_0265						ceti
BRU2_0268		2308		9_941					s19
BRU2_0274	1330		16M
BRU2_0275					canis					Suis_2
BRU2_0276						ceti
BRU2_0277			16M				Mel_2
BRU2_0279						ceti
BRU2_0284	1330
BRU2_0287										Suis_2
BRU2_0288			16M				Mel_2
BRU2_0293		2308		9_941					s19
BRU2_0300			16M
BRU2_0306				9_941
BRU2_0308			16M
BRU2_0311			16M				Mel_2
BRU2_0312		2308	16M	9_941			Mel_2		s19
BRU2_0328						ceti	Mel_2
BRU2_0336		2308	16M	9_941		ceti			s19	Suis_2
BRU2_0340	1330	2308	16M	9_941	canis		Mel_2		s19
BRU2_0348			16M				Mel_2
BRU2_0349						ceti
BRU2_0351									s19
BRU2_0355						ceti
BRU2_0359							Mel_2
BRU2_0360			16M				Mel_2
BRU2_0363			16M
BRU2_0378	1330				canis		Mel_2		s19	Suis_2
BRU2_0379										Suis_2
BRU2_0386							Mel_2
BRU2_0391						ceti
BRU2_0392		2308		9_941					s19
BRU2_0395				9_941		ceti
BRU2_0396	1330
BRU2_0398										Suis_2
BRU2_0402		2308	16M	9_941			Mel_2
BRU2_0404	1330					ceti				Suis_2
BRU2_0409	1330				canis
BRU2_0415										Suis_2
BRU2_0416							Mel_2
BRU2_0422			16M
BRU2_0424		2308		9_941
BRU2_0426		2308		9_941					s19
BRU2_0427		2308	16M	9_941			Mel_2		s19
BRU2_0431	1330			9_941	canis					Suis_2
BRU2_0433		2308		9_941
BRU2_0435							Mel_2
BRU2_0444										Suis_2
BRU2_0448	1330	2308		9_941	canis				s19	Suis_2
BRU2_0454	1330				canis
BRU2_0455			16M				Mel_2
BRU2_0468				9_941
BRU2_0471		2308		9_941			Mel_2
BRU2_0495			16M
BRU2_0500		2308	16M	9_941			Mel_2		s19
BRU2_0510			16M
BRU2_0511									s19
BRU2_0526	1330
BRU2_0527										Suis_2
BRU2_0531										Suis_2
BRU2_0533		2308		9_941					s19
BRU2_0534			16M				Mel_2
BRU2_0546						ceti
BRU2_0567						ceti				Suis_2
BRU2_0572			16M		canis					Suis_2
BRU2_0575	1330			9_941						Suis_2
BRU2_0623			16M				Mel_2
BRU2_0639						ceti
BRU2_0654						ceti
BRU2_0659						ceti
BRU2_0668			16M				Mel_2
BRU2_0673		2308		9_941					s19
BRU2_0684		2308		9_941
BRU2_0687a							Mel_2
BRU2_0689		2308		9_941
BRU2_0693			16M		canis
BRU2_0696		2308		9_941					s19
BRU2_0705		2308				ceti	Mel_2			Suis_2
BRU2_0710										Suis_2
BRU2_0711			16M		canis
BRU2_0712			16M
BRU2_0714		2308	16M				Mel_2		s19	Suis_2
BRU2_0716			16M
BRU2_0720	1330		16M						s19	Suis_2
BRU2_0722							Mel_2
BRU2_0742	1330
BRU2_0743		2308		9_941					s19
BRU2_0768										Suis_2
BRU2_0770	1330
BRU2_0787							Mel_2
BRU2_0789									s19
BRU2_0798									s19
BRU2_0800		2308		9_941					s19
BRU2_0801		2308		9_941					s19
BRU2_0812										Suis_2
BRU2_0820					canis
BRU2_0830		2308		9_941	canis				s19
BRU2_0834	1330				canis					Suis_2
BRU2_0840						ceti
BRU2_0841				9_941			Mel_2			Suis_2
BRU2_0856										Suis_2
BRU2_0860			16M
BRU2_0861		2308		9_941					s19
BRU2_0863			16M				Mel_2			Suis_2
BRU2_0865	1330		16M				Mel_2			Suis_2
BRU2_0866							Mel_2
BRU2_0868	1330				canis	ceti				Suis_2
BRU2_0872	1330	2308		9_941	canis				s19	Suis_2
BRU2_0873		2308		9_941					s19
BRU2_0877										Suis_2
BRU2_0900						ceti
BRU2_0903	1330				canis					Suis_2
BRU2_0905	1330
BRU2_0907			16M
BRU2_0908		2308		9_941					s19
BRU2_0912	1330				canis
BRU2_0913		2308		9_941	canis				s19
BRU2_0922					canis
BRU2_0940	1330				canis
BRU2_0962	1330									Suis_2
BRU2_0965						ceti
BRU2_0967					canis		Mel_2
BRU2_0974						ceti
BRU2_0975		2308
BRU2_0976						ceti
BRU2_0982			16M
BRU2_0989	1330
BRU2_0990			16M		canis		Mel_2
BRU2_0997		2308	16M	9_941			Mel_2		s19
BRU2_1004	1330				canis	ceti
BRU2_1009			16M				Mel_2			Suis_2
BRU2_1012						ceti
BRU2_1016						ceti
BRU2_1020						ceti
BRU2_1026		2308	16M	9_941			Mel_2		s19
BRU2_1032										Suis_2
BRU2_1035			16M				Mel_2
BRU2_1037	1330		16M
BRU2_1038		2308		9_941					s19
BRU2_1041					canis
BRU2_1055		2308		9_941					s19
BRU2_1058					canis
BRU2_1063		2308
BRU2_1064		2308	16M				Mel_2
BRU2_1065		2308		9_941					s19
BRU2_1079						ceti
BRU2_1080		2308		9_941					s19
BRU2_1090		2308		9_941					s19
BRU2_1093									s19
BRU2_1094	1330
BRU2_1112						ceti
BRU2_1115							Mel_2
BRU2_1120			16M			ceti	Mel_2
BRU2_1123		2308		9_941					s19	Suis_2
BRU2_1139			16M				Mel_2		s19
BRU2_1148	1330	2308		9_941					s19
BRU2_1151										Suis_2
BRU2_1152			16M				Mel_2
BRU2_1153				9_941
BRU2_1156			16M
BRU2_1158	1330
BRU2_1160					canis
BRU2_1162						ceti	Mel_2
BRU2_1163	1330					ceti
BRU2_1166										Suis_2
BRU2_1169	1330				canis					Suis_2
BRU2_1171			16M				Mel_2
BRU2_1173		2308		9_941					s19
BRU2_1174		2308
BRU2_1199										Suis_2
BRU2_1200		2308	16M	9_941			Mel_2		s19
BRU2_1206						ceti
BRU2_1211	1330
BRU2_1214			16M				Mel_2			Suis_2
BRU2_1216			16M		canis		Mel_2			Suis_2
BRU2_1241			16M
BRU2_1245			16M				Mel_2
BRU2_1248							Mel_2
BRU2_1250		2308
BRU2_1251		2308		9_941					s19
BRU2_1264		2308		9_941		ceti			s19
BRU2_1265					canis
BRU2_1266			16M				Mel_2
BRU2_1268		2308		9_941	canis				s19
BRU2_1273						ceti
BRU2b0855		2308	16M	9_941
